# Supplementary material for: The Gpr1-regulated Sur7 family protein Sfp2 is required for hyphal growth and cell wall stability in the mycoparasite Trichoderma atroviride
Source: Sci Rep. 2018 Aug 13;8:12064. doi: 10.1038/s41598-018-30500-y (PMC6089919; doi:10.1038/s41598-018-30500-y)
Supplement: Supplementary file 2 — Supplementary Dataset 1 [file 41598_2018_30500_MOESM2_ESM.xlsx]

## Sheet: Table S1
Filtered models	aRank	aLogFC (WT)	aLogFC (gpr1-si)	aLogFC (WT-(gpr1-si))	Annotation	Pfam	InterPro	GO terms
49023	2.45664	5.05036	-2.2265	7.27686	hypothetical protein
87275	17.4568	3.17419	-2.55443	5.72861	putative RTA1 like protein	pfam04479	IPR007568 RTA1 like protein	GO:0006950 response to stress // GO:0016021 integral to membrane
80979	27.8382	9.01448	0.0684866	8.94599	Mitochondrial associated endoribonuclease MAR1 (isochorismatase superfamily)	pfam00857	IPR000868 Isochorismatase hydrolase	GO:0003824 catalytic activity // GO:0008152 metabolic process
301275	27.8602	-4.02168	1.35429	-5.37596	Translation elongation factor 2	pfam03764; pfam01926; pfam00009	IPR005517 Translation elongation factor EFG/EF2, domain IV; etc.	GO:0003924 GTPase activity; GO:0005525 GTP binding
143500	30.4019	1.1707	-4.53797	5.70867	Monooxygenase involved in coenzyme Q (ubiquinone) biosynthesis	pfam01494	IPR013027 FAD-dependent pyridine nucleotide-disulphide oxidoreductase; IPR003042 Aromatic-ring hydroxylase; IPR002938 Monooxygenase, FAD-binding	GO:0004497 monooxygenase activity // GO:0006118 electron transport // GO:0006725 aromatic compound metabolic process // GO:0008152 metabolic process // GO:0016491 oxidoreductase activity // GO:0018662 phenol 2-monooxygenase activity
77850	34.5749	2.12231	-3.6427	5.76501	Glutathione S-transferase	pfam13417; pfam14497	IPR012336 Thioredoxin-like fold; IPR010987 Glutathione S-transferase, C-terminal-like; IPR005955 Maleylacetoacetate isomerase; IPR004046 Glutathione S-transferase, C-terminal; IPR004045 Glutathione S-transferase, N-terminal	GO:0004364 glutathione transferase activity
302027	36.2645	-3.62828	0.984047	-4.61233	GH3 family protein with Fibronectin type III-like domain	pfam00933; pfam14310; pfam01915	IPR017853 Glycoside hydrolase, catalytic core; etc.	GO:0004553 hydrolase activity, hydrolyzing O-glycosyl compounds//GO:0005975 carbohydrate metabolic process
319201	43.2757	-2.16225	3.88592	-6.04817	protein with unknown function	pfam15290:	none
268974	43.7439	2.3757	-4.28043	6.65612	Mitochondrial/plastidial beta-ketoacyl-ACP reductase	pfam13561; pfam00106	IPR016040 NAD(P)-binding; IPR002347 Glucose/ribitol dehydrogenase; IPR002198 Short-chain dehydrogenase/reductase SDR	GO:0008152 metabolic process // GO:0016491 oxidoreductase activity // GO:0003824 catalytic activity // GO:0005488 binding // GO:0004316 3-oxoacyl-[acyl-carrier-protein] reductase activity
210911	64.2576	1.89996	-1.91661	3.81657	Monodehydroascorbate/ferredoxin reductase	pfam07992	IPR013027 FAD-dependent pyridine nucleotide-disulphide oxidoreductase; IPR003953 Fumarate reductase/succinate dehydrogenase flavoprotein, N-terminal; IPR000103 Pyridine nucleotide-disulphide oxidoreductase, class-II; IPR001327 Pyridine nucleotide-disulphide oxidoreductase, NAD-binding region	GO:0016491 oxidoreductase activity // GO:0050660 FAD binding // GO:0003954 NADH dehydrogenase activity
321810	67.5584	-2.51235	1.30749	-3.81984	Subtilisin kexin isozyme-1/site 1 protease, subtilase superfamily	pfam06280; pfam02225; pfam00082	IPR010435 Peptidase S8A, DUF1034 C-terminal; IPR003137 Protease-associated PA; IPR000209 Peptidase S8 and S53, subtilisin, kexin, sedolisin	GO:0004289 subtilase activity // GO:0006508 proteolysis // GO:0004252 serine-type endopeptidase activity // GO:0005618 cell wall // GO:0016020 membrane // GO:0004276 furin activity
161079	68.0473	-3.99515	1.32435	-5.3195	pkF pyruvate kinase	pfam00224	several	GO:0000287 magnesium ion binding //GO:0003824 catalytic activity//GO:0004743 pyruvate kinase activity//GO:0006096 glycolysis//GO:0030955 potassium ion binding
47858	68.3977	1.2901	-3.82588	5.11598	Taurine catabolism dioxygenase TauD/TfdA	pfam05141	IPR007817 Pyoverdine biosynthesis; IPR003819 Taurine catabolism dioxygenase TauD/TfdA	GO:0006118 electron transport // GO:0016491 oxidoreductase activity
297699	77.0994	2.18319	-2.59869	4.78188	Hypothetical chitinase; contains 8-cysteine domain present in fungal extracellular membrane protein	pfam05730	IPR014005 Extracellular membrane protein, 8-cysteine region, fungi; IPR008427 Extracellular membrane protein, 8-cysteine region, CFEM
297394	81.6039	-2.72515	0.837886	-3.56304	Fumarase		IPR008948 L-Aspartase-like; IPR005677 Fumarate hydratase, class II; IPR000362 Fumarate lyase	GO:0003824 catalytic activity // GO:0004333 fumarate hydratase activity // GO:0006106 fumarate metabolic process // GO:0045239 tricarboxylic acid cycle enzyme complex
89284	92.5608	1.88415	-3.02449	4.90863	hypothetical protein
299162	93.8675	-2.84425	1.43884	-4.28309	Serine palmitoyltransferase	PF00155	IPR004839 Aminotransferase, class I and II// IPR015424 Pyridoxal phosphate-dependent transferase, major region	GO:0009058 biosynthetic process//GO:0016769 transferase activity, transferring nitrogenous groups//GO:0030170 pyridoxal phosphate binding
129432	93.9452	-1.85573	2.72978	-4.5855	OPT oligopeptide transporter protein	PF03169	Oligopeptide transporter, OPT superfamily (IPR004813)	GO:0055085 transmembrane transport
50952	94.3191	2.85738	-1.99934	4.85672	putative NADPH:quinone reductase and related Zn-dependent oxidoreductases	pfam08240	IPR016040 NAD(P)-binding; IPR013154 Alcohol dehydrogenase GroES-like; IPR013149 Alcohol dehydrogenase, zinc-binding; IPR011032 GroES-like	GO:0003824 catalytic activity // GO:0005488 binding // GO:0008152 metabolic process // GO:0004022 alcohol dehydrogenase activity // GO:0004023 alcohol dehydrogenase activity, metal ion-independent // GO:0004024 alcohol dehydrogenase activity, zinc-dependent // GO:0004025 alcohol dehydrogenase activity, iron-dependent
228782	94.8781	4.30527	-0.37978	4.68505	hypothetical protein
132793	100.91	1.60975	-3.45253	5.06228	short chain dehydrogenase	pfam00106	IPR016040 NAD(P)-binding; IPR002198 Short-chain dehydrogenase/reductase SDR	GO:0008152 metabolic process // GO:0016491 oxidoreductase activity // GO:0003824 catalytic activity // GO:0005488 binding
284614	113.999	-2.08309	3.78373	-5.86682	putative protein of HSP70 family	pfam00012	IPR001023 Heat shock protein Hsp70	GO:0005524 ATP binding
90317	121.283	0.341501	-3.83112	4.17262	Flavonol reductase/cinnamoyl-CoA reductase	pfam05368; pfam01370	IPR016040 NAD(P)-binding; IPR013120 Male sterility, NAD-binding	GO:0003824 catalytic activity // GO:0005488 binding // GO:0008152 metabolic process
217762	124.791	2.54481	-1.48655	4.03136	predicted small secreted cysteine-rich protein	pfam06140
301756	124.803	-1.43768	2.04721	-3.48489	put. Histidine acid phosphatase	PF00328	IPR000560 Histidine acid phosphatase	GO:0003993 acid phosphatase activity
298271	143.36	0.0825917	-4.35912	4.44172	hypothetical protein
48521	143.644	2.26097	-1.44336	3.70432	Monocarboxylate transporter of MFS family	pfam07690	IPR016196 MFS general substrate transporter; IPR011701 Major facilitator superfamily MFS-1	GO:0055085 transmembrane transport; GO:0016021 integral component of membrane
260330	161.26	-3.3441	0.991927	-4.33603	unique protein
256833	161.644	1.99719	-2.26034	4.25753	M-phase inducer phosphatase	pfam00581	IPR001763 Rhodanese-like
37707	167.426	1.69416	-1.65362	3.34778	putative glyoxalase/bleomycin resistance protein/dioxygenase	pfam12681	Glyoxalase/Bleomycin resistance protein/Dihydroxybiphenyl dioxygenase (IPR029068)
301444	171.139	2.48384	-0.649651	3.13349	Calcium-responsive transcription coactivator
299725	173.166	-2.17848	0.886903	-3.06538	H+/oligopeptide symporter of MFS family	pfam00854	IPR016196 MFS general substrate transporter; IPR000109 TGF-beta receptor, type I/II extracellular region	GO:0005215 transporter activity // GO:0006857 oligopeptide transport // GO:0016020 membrane
255992	177.708	-2.51873	1.44051	-3.95924	2OG-Fe dioxygenase	pfam10014	IPR018724 2OG-Fe dioxygenase
132261	183.882	-0.992504	-4.652	3.6595	Dimeric dihydrodiol dehydrogenase	pfam01408	IPR016040 NAD(P)-binding; IPR000683 Oxidoreductase, N-terminal	GO:0016491 oxidoreductase activity // GO:0003824 catalytic activity // GO:0005488 binding // GO:0008152 metabolic process
86566	187.85	1.45305	-2.2272	3.68026	Protein kinase C inhibitor-like protein	pfam11969	IPR011146 Histidine triad-like motif; IPR001310 Histidine triad (HIT) protein	GO:0003824 catalytic activity
149070	189.339	-1.72319	-4.94243	3.21923	hypothetical protein
131348	198.424	-2.62808	0.594933	-3.22301	unknown protein
260023	205.956	1.86056	-1.79169	3.65225	hypothetical protein
310560	211.418	-1.84968	1.75912	-3.6088	Zinc finger, C2H2-type	PF13912	IPR007087 Zinc finger, C2H2-type	GO:0003676 nucleic acid binding // GO:0005622 intracellular // GO:0008270 zinc ion binding
90244	234.68	1.73187	-2.14047	3.87234	putative S-adenosyl methyltransferase	pfam04672	IPR006764 Protein of unknown function DUF574
256549	235.768	-1.77729	1.61812	-3.39541	Aldo/keto reductase family proteins	pfam00248	IPR001395 Aldo/keto reductase	GO:0016491 oxidoreductase activity
146062	236.587	-0.715881	2.90838	-3.62426	putative hydrophobin	pfam06766	IPR010636 Hydrophobin 2	GO:0005576 extracellular region // GO:0005618 cell wall // GO:0007154 cell communication
132980	238.395	-1.39439	2.1859	-3.58028	Predicted steroid reductase	pfam06966	IPR001104 3-oxo-5-alpha-steroid 4-dehydrogenase, C-terminal	GO:0005737 cytoplasm // GO:0006629 lipid metabolic process // GO:0016021 integral to membrane // GO:0016627 oxidoreductase activity, acting on the CH-CH group of donors
153450	240.655	2.57494	-1.12733	3.70227	NADH:flavin oxidoreductase/12-oxophytodienoate reductase	pfam00724	IPR001155 NADH:flavin oxidoreductase/NADH oxidase, N-terminal;	GO:0010181 FMN binding // GO:0016491 oxidoreductase activity // GO:0003959 NADPH dehydrogenase activity
46082	243.171	1.76295	-1.67324	3.43619	Permease of the major facilitator superfamily	pfam07690	IPR016196 MFS general substrate transporter; IPR011701 Major facilitator superfamily MFS-1; IPR007114 Major facilitator superfamily; IPR001411 Tetracycline resistance protein, TetB; IPR007114 Major facilitator superfamily	GO:0005215 transporter activity // GO:0006810 transport // GO:0016021 integral to membrane
300828	247.225	-3.55375	0.84175	-4.3955	Translation elongation factor EF-1 alpha	multiple domains	multiple domains	GO:0003746 translation elongation factor activity//GO:0003924 GTPase activity//GO:0005525 GTP binding//GO:0005737 cytoplasm//GO:0006414 translational elongation
302649	247.514	1.45215	-1.52584	2.97799	hypothetical protein
134224	252.637	0.333479	-5.76239	6.09587	polyketide synthase	multiple domains	IPR016040 NAD(P)-binding; IPR016039 Thiolase-like ; IPR016036 Malonyl-CoA ACP transacylase, ACP-binding ; IPR016035 Acyl transferase/acyl hydrolase/lysophospholipase ; IPR014043 Acyl transferase ; IPR014031 Beta-ketoacyl synthase, C-terminal ; IPR014030 Beta-ketoacyl synthase, N-terminal ; IPR013968 Polyketide synthase, KR ; IPR013217 Methyltransferase type 12 ; IPR013154 Alcohol dehydrogenase Gr…	GO:0048037 cofactor binding // GO:0008152 metabolic process // GO:0003824 catalytic activity // GO:0005488 binding
157499	255.469	-2.85341	1.20383	-4.05724	Related to mitogen activated protein kinase kinase PBS2	pfam00069	IPR011009 Protein kinase-like domain	GO:0004672 protein kinase activity // GO:0005524 ATP binding // GO:0006468 protein amino acid phosphorylation // GO:0004713 protein-tyrosine kinase activity // GO:0000166 nucleotide binding // GO:0004812 aminoacyl-tRNA ligase activity // GO:0005737 cytoplasm // GO:0006412 translation // GO:0006418 tRNA aminoacylation for protein translation // GO:0004674 protein serine/threonine kinase activity /…
31590	255.645	4.23371	-0.554491	4.7882	RTA1-domain-containing protein	pfam04479	IPR007568 RTA1 like protein	GO:0006950 response to stress // GO:0016021 integral to membrane
155960	266.163	-2.82573	0.392152	-3.21789	put. bifunctional catalase/peroxidase	pfam00141 etc	IPR000763 Catalase-peroxidase haem	GO:0004096 catalase activity // GO:0004601 peroxidase activity // GO:0006118 electron transport // GO:0006979 response to oxidative stress // GO:0020037 heme binding // GO:0016688 L-ascorbate peroxidase activity
319832	267.155	-1.71693	1.50011	-3.21704	Alpha-isopropylmalate synthase/homocitrate synthase	PF00682	IPR011872 Homocitrate synthase, fungi and archaea	GO:0003824 catalytic activity // GO:0019752 carboxylic acid metabolic process // GO:0046912 transferase activity, transferring acyl groups, acyl groups converted into alkyl on transfer
255394	267.181	1.10541	-2.32545	3.43086	Molecular chaperone (small heat-shock protein Hsp26/Hsp42)	pfam00011	IPR008978 HSP20-like chaperone; IPR002068 Heat shock protein Hsp20
252553	271.24	2.19426	-0.858434	3.05269	putative PTH11-type GPCR	pfam05730	IPR014005 Extracellular membrane protein, 8-cysteine region, fungi; IPR008427 Extracellular membrane protein, 8-cysteine region, CFEM
29913	272.756	-1.95584	1.07324	-3.02908	Predicted histone tail methylase containing SET domain	pfam00856, pfam01753	IPR001214 SET, IPR002893 Zinc finger, MYND-type,	GO:0000042 protein targeting to Golgi // GO:0005515 protein binding
320247	274.433	-0.510529	2.42867	-2.9392	unique Ta protein
301430	279.897	-2.58866	0.757074	-3.34573	unique protein
295780	280.626	2.18821	-0.425097	2.61331	NAD+ ADP-ribosyltransferase Parp, required for poly-ADP ribosylation of nuclear proteins	pfam02877; pfam05406; pfam00644	IPR012317 Poly(ADP-ribose) polymerase, catalytic region; IPR008893 WGR; IPR004102 Poly(ADP-ribose) polymerase, regulatory region	GO:0005622 intracellular // GO:0003950 NAD+ ADP-ribosyltransferase activity // GO:0005634 nucleus // GO:0006471 protein amino acid ADP-ribosylation
158420	285.68	-1.79079	1.24831	-3.0391	3-oxoacyl-(acyl-carrier-protein) reductase	pfam13561, pfam00106	IPR002198 Short-chain dehydrogenase/reductase SDR // IPR002347 Glucose/ribitol dehydrogenase // IPR016040 NAD(P)-binding	GO:0008152 metabolic process // GO:0016491 oxidoreductase activity // GO:0003824 catalytic activity // GO:0005488 binding // GO:0008678 2-deoxy-D-gluconate 3-dehydrogenase activity
264755	288.171	-3.06464	0.627976	-3.69261	Amidase	pfam01425	IPR000120 Amidase signature enzyme	GO:0016884 carbon-nitrogen ligase activity, with glutamine as amido-N-donor // GO:0043775 cobyrinate a,c-diamide synthase activity // GO:0050567 glutaminyl-tRNA synthase (glutamine-hydrolyzing) activity
281344	299.475	-2.56193	1.08708	-3.64901	put. pyridoxine (pyridoxamine) 5'-phosphate oxidase
297988	300.901	-2.46097	1.17678	-3.63775	unique Ta protein
298596	303.504	-1.18805	1.63889	-2.82694	Sur7 protein	pfam06687	IPR009571 SUR7	GO:0005886 plasma membrane
137844	311.621	-2.17888	0.513061	-2.69194	Aspartyl protease	pfam00026, pfam14543	IPR001461 Peptidase A1, IPR001969 Peptidase aspartic, active site, IPR009007 Peptidase aspartic, catalytic	GO:0004194 pepsin A activity // GO:0006508 proteolysis // GO:0004190 aspartic-type endopeptidase activity // GO:0004196 saccharopepsin activity
300194	311.998	-1.90323	1.39242	-3.29565	GMC oxidoreductase		IPR012132 Glucose-methanol-choline oxidoreductase	GO:0016614 oxidoreductase activity, acting on CH-OH group of donors // GO:0050660 FAD binding // GO:0006066 alcohol metabolic process // GO:0008812 choline dehydrogenase activity
150676	312.547	1.25549	-2.51279	3.76828	Chitinase (class V?), GH18	pfam00704	IPR001223 Glycoside hydrolase, family 18, catalytic domain; IPR001579 Glycoside hydrolase, chitinase active site; IPR011583 Chitinase II ; etc.	GO:0004553 hydrolase activity, hydrolyzing O-glycosyl compounds // GO:0005975 carbohydrate metabolic process // GO:0004568 chitinase activity // GO:0006032 chitin catabolic process // GO:0008843 endochitinase activity
127659	318.303	0.958661	-1.81247	2.77113	CBM50 TAL51	pfam01476	IPR008816 Rickettsia 17 kDa surface antige; IPR002482 Peptidoglycan-binding LysM	GO:0019867 outer membrane
210684	320.12	-2.06264	1.80941	-3.87206	3-isopropylmalate dehydrogenase	pfam00180	IPR004429 3-isopropylmalate dehydrogenase; IPR001804 Isocitrate/isopropylmalate dehydrogenase	GO:0008152 metabolic process // GO:0016616 oxidoreductase activity, acting on the CH-OH group of donors, NAD or NADP as acceptor // GO:0003862 3-isopropylmalate dehydrogenase activity // GO:0005737 cytoplasm // GO:0009098 leucine biosynthetic process
316450	320.968	-1.14954	1.81881	-2.96835	hypothetical protein
40648	323.673	0.0130653	-2.97189	2.98496	protein with unknown function	pfam05368; pfam00106	IPR016040 NAD(P)-binding, IPR008030 NmrA-like	GO:0006808 regulation of nitrogen utilization // GO:0016564 transcription repressor activity // GO:0003824 catalytic activity // GO:0005488 binding // GO:0008152 metabolic process
127829	327.808	1.92416	-1.79206	3.71622	RNA polymerase I termination factor, Myb superfamily	pfam13921; pfam13191	IPR014778 Myb, DNA-binding; IPR009057 Homeodomain-like; IPR001005 SANT, DNA-binding	GO:0003677 DNA binding // GO:0004687 myosin light chain kinase activity
300714	337.33	1.67339	-2.3296	4.00299	Reductases with broad range of substrate specificities	pfam08659; pfam00106	IPR016040 NAD(P)-binding; IPR002347 Glucose/ribitol dehydrogenase; IPR002198 Short-chain dehydrogenase/reductase SDR	GO:0008152 metabolic process // GO:0016491 oxidoreductase activity // GO:0003824 catalytic activity // GO:0005488 binding // GO:0043738 F420H2 dehydrogenase activity // GO:0043826 sulfur oxygenase reductase activity // GO:0043883 malolactic enzyme activity // GO:0051341 regulation of oxidoreductase activity
39327	337.338	0.901319	-2.25144	3.15275	Aquaporin (major intrinsic protein family)	pfam00230	IPR012269 Aquaporin; IPR000425 Major intrinsic protein	GO:0005215 transporter activity // GO:0006810 transport // GO:0016020 membrane // GO:0016021 integral to membrane
282456	337.45	-1.56057	1.4262	-2.98677	Alanine-glyoxylate aminotransferase AGT2	pfam00202	IPR015424 Pyridoxal phosphate-dependent transferase, major region; IPR005814 Aminotransferase class-III	GO:0008483 transaminase activity // GO:0030170 pyridoxal phosphate binding // GO:0004015 adenosylmethionine-8-amino-7-oxononanoate transaminase activity
319360	343.013	-1.24145	1.49808	-2.73953	protein with unknown function	pfam01677
297572	343.646	1.71813	-2.4694	4.18753	Ta unique protein
136004	344.696	-1.8433	0.994314	-2.83761	Methionine synthase II (cobalamin-independent)	pfam01717, pfam08267	IPR001623 Heat shock protein DnaJ, N-terminal, IPR002629 Methionine synthase, vitamin-B12 independent, IPR006276 5-methyltetrahydropteroyltriglutamate--homocysteine S-methyltransferase, IPR013215 Cobalamin (vitamin B12)-independent methionine synthase MetE, N-terminal	GO:0031072 heat shock protein binding // GO:0003871 5-methyltetrahydropteroyltriglutamate-homocysteine S-methyltransferase activity // GO:0009086 methionine biosynthetic process // GO:0008270 zinc ion binding // GO:0008652 amino acid biosynthetic process
90812	360.399	-1.56491	2.61008	-4.17499	unknown protein
45896	361.284	1.98897	-0.816896	2.80587	Aldo/keto reductase family proteins	pfam00248	IPR001395 Aldo/keto reductase	GO:0016491 oxidoreductase activity // GO:0000252 C-3 sterol dehydrogenase (C-4 sterol decarboxylase) activity // GO:0000253 3-keto sterol reductase activity // GO:0004033 aldo-keto reductase activity // GO:0004448 isocitrate dehydrogenase activity // GO:0004495 mevaldate reductase activity // GO:0008875 gluconate dehydrogenase activity // GO:0016229 steroid dehydrogenase activity // GO:0018451 ep…
297515	363.751	-2.11242	0.836934	-2.94935	predicted small secreted cysteine-rich protein	pfam05730	IPR008427 Extracellular membrane protein, 8-cysteine region, CFEM; IPR014005 Extracellular membrane protein, 8-cysteine region, fungi
41024	366.479	-2.24604	0.860532	-3.10657	putative dyp-type peroxidase family protein		IPR006314 Dyp-type peroxidase
53756	367.765	3.09509	-0.477107	3.57219	protein with unknown function	pfam16155	IPR006461 Protein of unknown function Cys-rich
82465	375.709	1.31208	-1.34773	2.65981	high affinity iron permease-like protein	pfam03239	IPR004923 Iron permease FTR1	GO:0006827 high-affinity iron ion transmembrane transport; GO:0005381 iron ion transmembrane transporter activity; GO:0016020 membrane; GO:0033573 high-affinity iron permease complex
302343	382.626	1.58617	-1.38863	2.9748	Mitochondrial phosphate carrier protein	pfam00153	IPR001993 Mitochondrial substrate carrier	GO:0005488 binding // GO:0006810 transport // GO:0016020 membrane
300780	387.034	1.92567	-2.33284	4.25852	Globins and related hemoproteins	pfam00175; pfam00042	IPR008333 Oxidoreductase FAD-binding region; IPR001709 Flavoprotein pyridine nucleotide cytochrome reductase etc.	GO:0005506 iron ion binding // GO:0020037 heme binding // GO:0006118 electron transport // GO:0016491 oxidoreductase activity // GO:0008941 nitric oxide dioxygenase activity
131190	390.434	-0.116729	-4.05907	3.94234	Flavonol reductase/cinnamoyl-CoA reductase	pfam01370	IPR016040 NAD(P)-binding; IPR001509 NAD-dependent epimerase/dehydratase	GO:0003824 catalytic activity // GO:0044237 cellular metabolic process // GO:0050662 coenzyme binding // GO:0005488 binding // GO:0008152 metabolic process
256374	390.566	-2.42446	0.367184	-2.79165	Aldehyde dehydrogenase	pfam00171	IPR015590 Aldehyde dehydrogenase, IPR016160 Aldehyde dehydrogenase, conserved site , IPR016161 Aldehyde/histidinol dehydrogenase	GO:0008152 metabolic process // GO:0016491 oxidoreductase activity // GO:0004029 aldehyde dehydrogenase (NAD) activity
297126	397.578	1.11584	-1.51333	2.62918	protein with unknown function	pfam13577	NTF2-like domain (IPR032710); Polyketide cyclase SnoaL-like domain (IPR009959)
237619	403.923	-2.65713	0.894486	-3.55162	put. Zn-binding fungal transcriptional regulatory protein	pfam04082	IPR001138 Fungal transcriptional regulatory protein, N-terminal	GO:0003700 transcription factor activity // GO:0005634 nucleus // GO:0006355 regulation of transcription, DNA-dependent // GO:0008270 zinc ion binding
93625	405.361	3.22089	-0.377229	3.59812	protein with unknown function	pfam01814	Haemerythrin-like (IPR012312)
292295	407.048	0.260863	-2.528	2.78886	Methyltransferase	pfam12847; pfam02353	IPR013216 Methyltransferase type 11	GO:0008152 metabolic process // GO:0008168 methyltransferase activity
284578	415.312	-2.76712	0.645303	-3.41242	protein with unknown function		F-box domain (IPR001810); Leucine-rich repeat domain, L domain-like (IPR032675)	GO:0005515 protein binding
212859	420.249	5.42417	-0.0483125	5.47248	Monooxygenase involved in coenzyme Q (ubiquinone) biosynthesis	pfam01494	IPR003042 Aromatic-ring hydroxylase; IPR002938 Monooxygenase, FAD-binding	GO:0004497 monooxygenase activity // GO:0006118 electron transport // GO:0006725 aromatic compound metabolic process // GO:0008152 metabolic process // GO:0016491 oxidoreductase activity
296006	420.897	-1.54643	0.935527	-2.48196	GH2, Predicted beta-mannosidase	pfam00703	IPR006104 Glycoside hydrolase family 2, carbohydrate-binding	GO:0004553 hydrolase activity, hydrolyzing O-glycosyl compounds // GO:0005975 carbohydrate metabolic process // GO:0004567 beta-mannosidase activity
256170	423.969	1.70531	-1.92293	3.62823	putative Cyanovirin-N protein	pfam08881	IPR011058 Cyanovirin-N
150843	443.983	-1.97826	0.958247	-2.9365	Ceramidases	pfam04734, pfam17048	IPR006823 Neutral/alkaline nonlysosomal ceramidase
260102	443.989	-1.56817	1.17855	-2.74673	Projectin/twitchin and related proteins	pfam15406; pfam00169	IPR001849 Pleckstrin-like
297666	444.163	-1.41378	1.28716	-2.70095	Ta unique protein
317515	445.475	1.92054	-1.35271	3.27325	hypothetical protein
311120	449.916	-1.80155	1.62172	-3.42327	Protein containing adaptin N-terminal region		IPR016024 Armadillo-type fold; IPR000357 HEAT; IPR000196 Ribosomal protein L19/L19e	GO:0003735 structural constituent of ribosome // GO:0005622 intracellular // GO:0005840 ribosome // GO:0006412 translation // GO:0005488 binding
34572	453.568	1.6121	-1.38216	2.99426	Acetyltransferase	pfam00583; pfam13673	IPR016181 Acyl-CoA N-acyltransferase; IPR000182 GCN5-related N-acetyltransferase	GO:0008080 N-acetyltransferase activity // GO:0008152 metabolic process
301592	454.201	1.21742	-2.40931	3.62673	Ca2+/calmodulin-dependent protein kinase, EF-Hand protein superfamily	pfam00069	IPR011009 Protein kinase-like; IPR002290 Serine/threonine protein kinase; IPR001245 Tyrosine protein kinase; etc	GO:0004672 protein kinase activity // GO:0005524 ATP binding // GO:0006468 protein amino acid phosphorylation // GO:0004713 protein-tyrosine kinase activity // GO:0004674 protein serine/threonine kinase activity // GO:0004683 calmodulin-dependent protein kinase activity
238758	459.709	-2.44982	0.836214	-3.28604	Vesicle coat protein clathrin, heavy chain	pfam00637	IPR000547 Clathrin, heavy chain/VPS, 7-fold repeat	GO:0005515 protein binding // GO:0006886 intracellular protein transport // GO:0016192 vesicle-mediated transport // GO:0005198 structural molecule activity // GO:0006461 protein complex assembly // GO:0008565 protein transporter activity // GO:0030130 clathrin coat of trans-Golgi network vesicle // GO:0030132 clathrin coat of coated pit // GO:0005488 binding
258818	461.389	-2.53393	0.620824	-3.15475	GATA-4/5/6 transcription factors related to A. nidulans GATA-type sexual development transcription factor NsdD	pfam00320	IPR000679 Zinc finger, GATA-type	GO:0003700 transcription factor activity // GO:0005634 nucleus // GO:0006355 regulation of transcription, DNA-dependent // GO:0008270 zinc ion binding // GO:0043565 sequence-specific DNA binding
259242	463.122	-1.87311	0.637259	-2.51037	Metalloexopeptidases	pfam07687; pfam01546	IPR001261 ArgE/DapE/ACY1/CPG2/YscS, conserved site; IPR002933 Peptidase M20; IPR011650 Peptidase M20, dimerisation; IPR017153 Glutathione degradosome, DUG1;	GO:0006508 proteolysis // GO:0008237 metallopeptidase activity // GO:0016787 hydrolase activity // GO:0046983 protein dimerization activity
300400	463.743	-2.36383	1.05754	-3.42137	Mitochondrial oxoglutarate/malate carrier proteins		IPR001993 Mitochondrial substrate carrier	GO:0005488 binding // GO:0006810 transport // GO:0016020 membrane // GO:0005743 mitochondrial inner membrane // GO:0005215 transporter activity
321492	463.759	-2.77507	0.317287	-3.09235	CCCH zinc finger DNA binding protein	pfam10174
257766	472.585	-1.75324	1.01387	-2.76711	Predicted PhzC/PhzF-type epimerase	pfam02567	IPR001412 Aminoacyl-tRNA synthetase, class I, conserved site; IPR003719 Phenazine biosynthesis PhzC/PhzF protein;	GO:0000166 nucleotide binding // GO:0004812 aminoacyl-tRNA ligase activity // GO:0005524 ATP binding // GO:0005737 cytoplasm // GO:0006412 translation // GO:0006418 tRNA aminoacylation for protein translation // GO:0003824 catalytic activity // GO:0009058 biosynthetic process
77963	475.584	-2.40918	0.872433	-3.28162	Aminopeptidase I zinc metalloprotease (M18)		IPR001948 Peptidase M18, aminopeptidase I	GO:0004177 aminopeptidase activity // GO:0005773 vacuole // GO:0006508 proteolysis // GO:0008270 zinc ion binding // GO:0042576 aspartyl aminopeptidase activity
218255	479.889	-1.47903	1.48377	-2.96279	E3 ubiquitin-protein ligase/Putative upstream regulatory element binding protein	pfam06025	IPR000569 HECT, IPR010309 E3 ubiquitin ligase, region of unknown function DUF908, IPR010314 E3 ubiquitin ligase, region of unknown function DUF913, IPR016024 Armadillo-type fold	GO:0004842 ubiquitin-protein ligase activity // GO:0005622 intracellular // GO:0006464 protein modification process // GO:0006512 ubiquitin cycle // GO:0005737 cytoplasm // GO:0051028 mRNA transport // GO:0005488 binding // GO:0051438 regulation of ubiquitin-protein ligase activity // GO:0051440 regulation of ubiquitin-protein ligase activity during meiotic cell cycle // GO:0051443 positive regul…
128708	485.759	-1.90493	0.707994	-2.61292	Aldehyde dehydrogenase	pfam00171	IPR015590 Aldehyde dehydrogenase, IPR016160 Aldehyde dehydrogenase, conserved site , IPR016161 Aldehyde/histidinol dehydrogenase	GO:0008152 metabolic process // GO:0016491 oxidoreductase activity // GO:0004029 aldehyde dehydrogenase (NAD) activity
40825	495.484	2.39561	-1.64934	4.04496	protein of flavoprotein superfamily	pfam02441	IPR003382 Flavoprotein; IPR004507 Phenylacrylic acid decarboxylase	GO:0003824 catalytic activity // GO:0016831 carboxy-lyase activity // GO:0004611 phosphoenolpyruvate carboxykinase activity // GO:0008488 gamma-glutamyl carboxylase activity // GO:0008694 3-octaprenyl-4-hydroxybenzoate carboxy-lyase activity // GO:0018790 2,3-dihydroxybenzoate decarboxylase activity // GO:0018791 2-hydroxy-3-carboxy-6-oxo-7-methylocta-2,4-dienoate decarboxylase activity // GO:001…
148265	499.009	-1.86071	1.40423	-3.26494	histidine kinase NIK-1	pfam02518 etc.	IPR005467 Signal transduction histidine kinase, core	GO:0000156 two-component response regulator activity // GO:0000160 two-component signal transduction system (phosphorelay) // GO:0006355 regulation of transcription, DNA-dependent // GO:0005524 ATP binding // GO:0004871 signal transducer activity // GO:0007165 signal transduction // GO:0016020 membrane // GO:0000155 two-component sensor activity // GO:0016310 phosphorylation // GO:0016772 transfe…
52037	502.658	2.95969	-0.180688	3.14038	hypothetical protein
132911	505.742	0.073605	2.94218	-2.86857	Cytochrome P450 CYP2 subfamily	pfam00067	IPR001128 Cytochrome P450, IPR002401 Cytochrome P450, E-class, group I	GO:0004497 monooxygenase activity // GO:0005506 iron ion binding // GO:0006118 electron transport // GO:0020037 heme binding
297580	521.683	-0.281671	-2.71787	2.4362	hypothetical protein
255399	542.586	2.0554	-0.788419	2.84382	Extradiol ring-cleavage dioxygenase	pfam02900	IPR014436 Extradiol aromatic ring-opening dioxygenase, DODA type; IPR004183 Extradiol ring-cleavage dioxygenase, class III enzyme, subunit B	GO:0006118 electron transport // GO:0006725 aromatic compound metabolic process // GO:0008198 ferrous iron binding // GO:0016491 oxidoreductase activity
300654	545.803	1.6453	-1.16248	2.80777	predicted small secreted cysteine-rich protein	pfam09044	IPR015131 Killer toxin, Kp4; IPR011329 Killer toxin, Kp4/SMK-like, core	GO:0005576 extracellular region // GO:0009405 pathogenesis
38412	546.311	2.92842	-0.464312	3.39273	putative stress responsive A/B barrel domain-containing protein	pfam07876	IPR013097 Stress responsive alpha-beta barrel; IPR011008 Dimeric alpha-beta barrel
243775	547.585	-1.36793	1.20142	-2.56935	Protein involved in Snf1 protein kinase complex assembly	pfam16561
130681	554.973	0.496192	-2.15439	2.65058	Splicing factor, arginine/serine-rich		IPR015424 Pyridoxal phosphate-dependent transferase, major region
129811	560.045	-2.614	0.491617	-3.10562	Translation elongation factor EF-1 gamma	pfam00647	IPR001662 Translation elongation factor EF1B, gamma chain, conserved; IPR004045 Glutathione S-transferase, N-terminal, IPR010987 Glutathione S-transferase, IPR012336 Thioredoxin-like fold	GO:0003746 translation elongation factor //GO:0005853 eukaryotic translation elongation factor 1 complex//GO:0006414 translational elongation
232557	561.72	-1.51786	2.36276	-3.88061	Sexual differentiation process protein ISP4	pfam03169	IPR004813 Oligopeptide transporter OPT superfamily; IPR004648 Tetrapeptide transporter, OPT1/isp4	GO:0055085 transmembrane transport
295477	566.292	1.08083	-2.74795	3.82879	Reductases with broad range of substrate specificities	pfam13561; pfam00106	IPR016040 NAD(P)-binding; IPR002347 Glucose/ribitol dehydrogenase; IPR002198 Short-chain dehydrogenase/reductase SDR	GO:0008152 metabolic process // GO:0016491 oxidoreductase activity // GO:0003824 catalytic activity // GO:0005488 binding // GO:0004316 3-oxoacyl-[acyl-carrier-protein] reductase activity
45408	577.004	2.92309	-0.908782	3.83188	NADH:flavin oxidoreductase/12-oxophytodienoate reductase	pfam00724	IPR001155 NADH:flavin oxidoreductase/NADH oxidase, N-terminal	GO:0010181 FMN binding // GO:0016491 oxidoreductase activity // GO:0003959 NADPH dehydrogenase activity
301028	579.356	-2.16757	0.86899	-3.03656	Zinc finger, C2H2-like		IPR007087 Zinc finger, C2H2-type // IPR015880 Zinc finger, C2H2-like	GO:0003676 nucleic acid binding // GO:0005622 intracellular // GO:0008270 zinc ion binding
284598	580.387	-1.85813	0.819276	-2.6774	Glycoside Hydrolase Family 43 protein, putative Beta-xylosidase	pfam04616	IPR006710 Glycoside hydrolase, family 43
322636	581.874	2.50366	-1.00757	3.51122	hypothetical protein
86553	583.152	-1.61088	0.921304	-2.53218	Predicted MFS transporter	pfam00083	IPR003663 Sugar transporter; IPR005828 General substrate transporter ; IPR005829 Sugar transporter, conserved site; IPR007114 Major facilitator superfamily; IPR016196 MFS general substrate transporter	GO:0005351 sugar:hydrogen ion symporter activity // GO:0008643 carbohydrate transport // GO:0016020 membrane // GO:0005215 transporter activity // GO:0006810 transport // GO:0016021 integral to membrane // GO:0008733 L-arabinose isomerase activity
156007	587.882	2.61078	-0.542203	3.15298	protein of SUR7 family	pfam06687	Membrane protein SUR7/Rim9-like, fungi (IPR009571)	GO:0005886 plasma membrane
254555	590.439	0.574564	-2.47058	3.04514	protein with unknown function	pfam10224; pfam13654	Predicted coiled-coil protein (DUF2205) (IPR019357)
132869	601.046	-1.56845	1.50928	-3.07773	putative key lime pathogenicity protein (based on blast)
37736	603.489	-2.03885	1.04867	-3.08752	putative L-ornithine 5-monooxygenase		IPR016040 NAD(P)-binding	GO:0003824 catalytic activity // GO:0005488 binding // GO:0008152 metabolic process
257629	607.284	-1.86243	0.660723	-2.52315	Cytochrome P450 CYP11/CYP12/CYP24/CYP27 subfamilies	pfam00067; pfam10086	IPR002401 Cytochrome P450, E-class, group I; IPR001128 Cytochrome P450; IPR000253 Forkhead-associated	GO:0004497 monooxygenase activity // GO:0005506 iron ion binding // GO:0006118 electron transport // GO:0020037 heme binding
177132	608.439	0.958834	-1.25266	2.2115	Hydroxysteroid 17-beta dehydrogenase 11	pfam00106	IPR016040 NAD(P)-binding; IPR002347 Glucose/ribitol dehydrogenase; IPR002198 Short-chain dehydrogenase/reductase SDR	GO:0008152 metabolic process // GO:0016491 oxidoreductase activity // GO:0003824 catalytic activity // GO:0005488 binding
229715	612.848	-2.4873	0.395091	-2.88239	RTK signaling protein MASK/UNC-44
130800	616.276	0.803062	-1.86057	2.66363	Peroxisomal membrane protein MPV17 and related proteins	cd00920	IPR008972 Cupredoxin
302477	653.274	-0.373729	-2.78573	2.41201	Serine/threonine protein kinase
319543	659.212	-1.69499	0.80375	-2.49874	WD40 protein DMR-N9	pfam00400	IPR011046 WD40 repeat-like; IPR001680 WD40 repeat	GO:0005515 protein binding
87880	669.465	-1.7505	0.913068	-2.66357	Mitochondrial phosphate carrier protein	pfam00153	IPR001993 Mitochondrial substrate carrier	GO:0005488 binding // GO:0006810 transport // GO:0016020 membrane
297368	674.686	2.04618	-0.275218	2.3214	beta-1,6-N-acetylglucosaminyltransferase, contains WSC domain	pfam01822	IPR013994 Carbohydrate-binding WSC, subgroup; IPR002889 Carbohydrate-binding WSC
205770	682.452	-1.28924	1.50151	-2.79075	E3 ubiquitin protein ligase	pfam00632; pfam12719	IPR016024 Armadillo-type fold; IPR000569 HECT; IPR000357 HEAT	GO:0004842 ubiquitin-protein ligase activity // GO:0005622 intracellular // GO:0006464 protein modification process // GO:0006512 ubiquitin cycle // GO:0005488 binding // GO:0051438 regulation of ubiquitin-protein ligase activity // GO:0051440 regulation of ubiquitin-protein ligase activity during meiotic cell cycle // GO:0051443 positive regulation of ubiquitin-protein ligase activity // GO:0051…
297558	682.507	1.47605	-0.836998	2.31305	hypothetical protein
317291	687.972	-1.77786	0.594018	-2.37188	glycoside hydrolase family 63	pfam03200	IPR008928 Six-hairpin glycosidase-like	GO:0003824 catalytic activity
133927	690.739	-1.33584	0.974902	-2.31074	F0F1-type ATP synthase, beta subunit	pfam00006;	IPR005722 ATPase, F1 complex, beta subunit; IPR004100 ATPase, F1/V1/A1 complex, alpha/beta subunit, N-terminal; IPR003593 AAA+ ATPase, core; IPR000793 ATPase, F1/V1/A1 complex, alpha/beta subunit, C-terminal; IPR000194 ATPase, F1/V1/A1 complex, alpha/beta subunit, nucleotide-binding	GO:0015078 hydrogen ion transmembrane transporter activity // GO:0016469 proton-transporting two-sector ATPase complex // GO:0000166 nucleotide binding // GO:0017111 nucleoside-triphosphatase activity // GO:0015986 ATP synthesis coupled proton transport // GO:0046933 hydrogen ion transporting ATP synthase activity, rotational mechanism // GO:0046961 hydrogen ion transporting ATPase activity, rota…
228284	698.711	2.23831	-0.193606	2.43191	protein with unknown function	pfam06041	IPR010323 Protein of unknown function DUF924, bacterial	GO:0005515 protein binding
90589	700.478	-2.21017	0.513988	-2.72416	hypothetical protein with TBC domain	pfam00566	IPR001917 Aminotransferase, class-II, pyridoxal-phosphate binding site; IPR000195 RabGAP/TBC	GO:0005097 Rab GTPase activator activity // GO:0005622 intracellular // GO:0032313 regulation of Rab GTPase activity // GO:0008152 metabolic process // GO:0016740 transferase activity
301237	703.145	-2.15632	0.52492	-2.68124	Glycosyltransferase Family 35 protein	pfam00343	IPR000811 Glycosyl transferase, family 35; IPR011833 Glycogen/starch/alpha-glucan phosphorylase	GO:0004645 phosphorylase activity // GO:0005975 carbohydrate metabolic process // GO:0030170 pyridoxal phosphate binding // GO:0008184 glycogen phosphorylase activity
302828	703.681	-1.73925	0.683563	-2.42282	Aspartyl-tRNA synthetase	pfam13513	IPR004523 Aspartyl-tRNA synthetase, class IIb, archea/euk type etc.	GO:0000166 nucleotide binding // GO:0004815 aspartate-tRNA ligase activity // GO:0005524 ATP binding // GO:0005737 cytoplasm // GO:0006412 translation // GO:0006422 aspartyl-tRNA aminoacylation // GO:0004812 aminoacyl-tRNA ligase activity // GO:0006418 tRNA aminoacylation for protein translation // GO:0003676 nucleic acid binding
35737	706.565	-2.86849	-0.243824	-2.62466	FAD-dependent oxidoreductase	pfam01266	IPR006076 FAD dependent oxidoreductase	GO:0016491 oxidoreductase activity; GO:0055114 oxidation-reduction process
83090	707.576	-1.7872	0.694537	-2.48173	putative zinc finger transcription factor ace1	pfam00096	IPR015880 Zinc finger, C2H2-like; IPR007087 Zinc finger, C2H2-type	GO:0003676 nucleic acid binding // GO:0005622 intracellular // GO:0008270 zinc ion binding
48566	709.352	0.542544	-1.92412	2.46666	Predicted dehydrogenase	pfam13561; pfam00106	IPR016040 NAD(P)-binding; IPR002347 Glucose/ribitol dehydrogenase; IPR002198 Short-chain dehydrogenase/reductase SDR	GO:0016491 oxidoreductase activity
45759	713.612	-0.863375	2.10173	-2.96511	putative protein with glutathione synthetase ATP-binding domain
299667	715.641	-1.14182	0.942273	-2.08409	Fructose 1,6-bisphosphate aldolase	pfam01116	IPR006411 Fructose-bisphosphate aldolase, class II, yeast/E. coli subtype; IPR000771 Ketose-bisphosphate aldolase, class-II	GO:0004332 fructose-bisphosphate aldolase activity // GO:0006096 glycolysis // GO:0008270 zinc ion binding
166065	718.881	-2.22962	0.493618	-2.72324	hypothetical protein
47504	726.14	-2.61332	0.340708	-2.95402	protein with unknown function	pfam07946	IPR012879 Protein of unknown function DUF1682
318290	736.424	-1.73614	0.863298	-2.59944	candidate non-ribosomal peptide synthetase, putative ferrichrome synthetase	pfam00668; pfam00550; pfam13193	IPR000873 AMP-dependent synthetase and ligase; IPR001005 SANT, DNA-binding; IPR001242 Condensation domain; IPR006162 Phosphopantetheine attachment site ; IPR006163 Phosphopantetheine-binding ; IPR009081 Acyl carrier protein-like; IPR010071 Amino acid adenylation	GO:0003824 catalytic activity // GO:0008152 metabolic process // GO:0003677 DNA binding // GO:0031177 phosphopantetheine binding // GO:0048037 cofactor binding // GO:0016874 ligase activity // GO:0004043 L-aminoadipate-semialdehyde dehydrogenase activity // GO:0005949 aminoadipate-semialdehyde dehydrogenase complex
84318	737.43	-2.00584	0.762013	-2.76785	Metalloprotease	pfam16491; pfam01435	IPR001915 Peptidase M48, Ste24p	GO:0004222 metalloendopeptidase activity // GO:0006508 proteolysis // GO:0016020 membrane
53584	748.231	2.16238	-0.461223	2.6236	Glycoside Hydrolase Family 18 protein CHI18-2	pfam00704	IPR017853 Glycoside hydrolase, catalytic core; IPR011583 Chitinase II; IPR001579 Glycoside hydrolase, chitinase active site; IPR001223 Glycoside hydrolase, family 18, catalytic domain	GO:0004553 hydrolase activity, hydrolyzing O-glycosyl compounds // GO:0005975 carbohydrate metabolic process // GO:0004568 chitinase activity // GO:0006032 chitin catabolic process // GO:0008843 endochitinase activity
229979	751.104	-0.424876	2.31405	-2.73892	copper transporter-like protein	pfam04145	IPR007274 Ctr copper transporter	GO:0005375 copper ion transmembrane transporter activity // GO:0006825 copper ion transport // GO:0016021 integral to membrane
299280	752.191	-2.47999	0.408958	-2.88895	1,4-alpha-glucan branching enzyme/starch branching enzyme II	pfam02806; pfam02922; pfam00128	IPR006047 Glycosyl hydrolase, family 13, catalytic region; IPR014756 Immunoglobulin E-set ; etc.	GO:0004553 hydrolase activity, hydrolyzing O-glycosyl compounds // GO:0005975 carbohydrate metabolic process // GO:0003824 catalytic activity // GO:0043169 cation binding // GO:0003844 1,4-alpha-glucan branching enzyme activity
132065	754.575	-1.48384	1.12127	-2.6051	Oxoprolinase	pfam01968; pfam05378	IPR008040 Hydantoinaseoxoprolinase, N-terminal; IPR003692 Hydantoinase B/oxoprolinase; IPR002821 Hydantoinase/oxoprolinase	GO:0016787 hydrolase activity // GO:0003824 catalytic activity // GO:0017168 5-oxoprolinase (ATP-hydrolyzing) activity
160266	754.943	0.597384	-2.86871	3.4661	protein with unknown function	pfam05483
85167	759.501	-1.80645	0.949812	-2.75626	NADH:ubiquinone oxidoreductase, NDUFS2/49 kDa subunit	pfam00346	IPR014029 NADH-ubiquinone oxidoreductase, chain 49kDa, conserved site; IPR010219 NADH dehydrogenase I, D subunit; IPR001135 NADH-ubiquinone oxidoreductase, chain 49kDa	GO:0006118 electron transport // GO:0009055 electron carrier activity // GO:0016651 oxidoreductase activity, acting on NADH or NADPH // GO:0051287 NAD binding
266978	762.042	-2.21195	0.683153	-2.8951	purine and uridine phosphorylase	pfam01048	Nucleoside phosphorylase (IPR018017)	GO:0009116 nucleoside metabolic process, GO:0003824 catalytic activity
314373	763.109	0.989072	-1.85311	2.84218	hypothetical protein
299888	775.973	-2.33983	0.679727	-3.01955	Multifunctional chaperone (14-3-3 family)	pfam00244	IPR000308 14-3-3 protein,	GO:0019904 protein domain specific binding
132249	786.428	-2.88193	0.30944	-3.19137	unknow protein
35395	791.148	-1.60422	0.813626	-2.41784	3-isopropylmalate dehydrogenase	pfam00180	IPR004429 3-isopropylmalate dehydrogenase; IPR001804 Isocitrate/isopropylmalate dehydrogenase	GO:0008152 metabolic process // GO:0016616 oxidoreductase activity, acting on the CH-OH group of donors, NAD or NADP as acceptor // GO:0003862 3-isopropylmalate dehydrogenase activity // GO:0005737 cytoplasm // GO:0009098 leucine biosynthetic process
138587	793.663	-3.37396	0.177866	-3.55183	Flavin-containing monooxygenase		IPR016040 NAD(P)-binding; IPR013027 FAD-dependent pyridine nucleotide-disulphide oxidoreductase; IPR001327 Pyridine nucleotide-disulphide oxidoreductase, NAD-binding region	GO:0016491 oxidoreductase activity // GO:0050660 FAD binding // GO:0003824 catalytic activity // GO:0005488 binding // GO:0008152 metabolic process // GO:0004499 flavin-containing monooxygenase activity
300014	804.765	0.856149	-1.17284	2.02898	GH114	pfam03537	Glycoside hydrolase superfamily (IPR017853); Glycoside-hydrolase family GH114, TIM-barrel domain (IPR004352)
247111	805.016	-2.0268	0.520789	-2.54759	putative FAD-linked oxidase-like	pfam02913; pfam01565	IPR004113 FAD-linked oxidase, C-terminal; IPR006094 FAD linked oxidase, N-terminal; IPR016164 FAD-linked oxidase-like, C-terminal; IPR016166 FAD-binding, type 2	GO:0003824 catalytic activity // GO:0050660 FAD binding // GO:0016491 oxidoreductase activity // GO:0004458 D-lactate dehydrogenase (cytochrome) activity
282199	808.133	-2.35099	0.654181	-3.00517	Uncharacterized conserved protein with Thioredoxin-like fold	pfam06459, pfam15231	IPR012336 Thioredoxin-like fold, Family IPR006993 SH3-binding, glutamic acid-rich protein
282517	810.209	-1.68812	1.1123	-2.80042	putative Microcystin LR degradation protein MlrC	pfam07364, pfam07171	IPR009197 Microcystin LR degradation protein MlrC,
131977	811.318	1.64874	-0.889305	2.53805	Uncharacterized conserved protein	pfam00687	IPR002143 Ribosomal protein L1	GO:0003735 structural constituent of ribosome // GO:0005622 intracellular // GO:0005840 ribosome // GO:0006412 translation
287336	817.999	-1.86049	0.688803	-2.54929	TATA-binding protein-interacting protein	pfam08623	IPR000357 HEAT; IPR013932 TATA-binding protein interacting (TIP20M); IPR016024 Armadillo-type fold	GO:0005488 binding
15273	821.03	-1.69063	0.967884	-2.65852	hypothetical protein
45299	822.492	1.5415	-1.60421	3.14571	glycoside hydrolase family 16 protein	cd02181	IPR008985 Concanavalin A-like lectin/glucanase	GO:0005975 carbohydrate metabolic process; GO:0004553 hydrolase activity, hydrolyzing O-glycosyl compounds;
297070	829.156	-2.69649	0.289282	-2.98577	Actin and related proteins	pfam00022	IPR004001 Actin, conserved site; IPR004000 Actin/actin-like	GO:0005515 protein binding // GO:0005524 ATP binding
298737	831.616	-1.27479	0.750321	-2.02512	Citrate synthase	pfam00285	IPR002020 Citrate synthase-like	GO:0044262 cellular carbohydrate metabolic process // GO:0046912 transferase activity, transferring acyl groups, acyl groups converted into alkyl on transfer // GO:0004108 citrate (Si)-synthase activity
302180	835.186	2.11236	-0.944612	3.05697	protein with unknown function	pfam12585	Protein of unknown function DUF3759 (IPR022234)
286043	835.615	1.70478	-0.65401	2.35879	WASP-interacting protein VRP1/WIP, contains WH2 domain		IPR016160 Aldehyde dehydrogenase, conserved site; IPR007087 Zinc finger, C2H2-type	GO:0003676 nucleic acid binding // GO:0005622 intracellular // GO:0008270 zinc ion binding // GO:0008152 metabolic process // GO:0016491 oxidoreductase activity // GO:0008766 UDP-N-acetylmuramoylalanyl-D-glutamyl-2,6-diaminopimelate-D-alanyl-D-alanine ligase activity // GO:0018169 ribosomal S6-glutamic acid ligase activity // GO:0043773 coenzyme F420-0 gamma-glutamyl ligase activity // GO:0043774…
256001	838.467	1.14172	-1.43232	2.57404	hypothetical protein
299986	840.591	2.36935	-0.210474	2.57983	Molecular chaperone (small heat-shock protein Hsp26/Hsp42)	pfam00011	IPR008978 HSP20-like chaperone; IPR002068 Heat shock protein Hsp20
301477	846.433	-0.96091	1.53752	-2.49843	Transketolase	pfam00456	IPR005475 Transketolase, central region	GO:0003824 catalytic activity // GO:0008152 metabolic process // GO:0004802 transketolase activity
300847	849.964	-1.72586	0.933025	-2.65888	putative PTH11-typeG-protein-coupled receptor	pfam05730	Extracellular membrane protein, CFEM domain (IPR008427)
293686	852.457	-2.89272	-0.108372	-2.78434	putative GPCR GprK-type		IPR016137 Regulator of G protein signalling superfamily	GO:0004871 signal transducer activity
216890	852.845	2.33603	-1.07563	3.41166	putative fungal chitosanase, GH75	pfam07335	IPR009939 Fungal chitosanase
42522	859.542	2.56715	-1.02283	3.58998	protein with unknown function	pfam04749	PLAC8 motif-containing protein (IPR006461)
249136	863.142	-3.01998	0.285301	-3.30528	Copper radical oxidase, AA5_1	pfam01822
259945	875.284	0.886412	-1.61349	2.4999	Basic region leucine zipper transcription factor	pfam07716	IPR008917 Eukaryotic transcription factor, Skn-1-like, DNA-binding; IPR004827 Basic-leucine zipper (bZIP) transcription factor	GO:0006355 regulation of transcription, DNA-templated; GO:0003700 transcription factor activity, sequence-specific DNA binding; GO:0043565 sequence-specific DNA binding
300384	903.51	-0.79539	1.52853	-2.32392	Homogentisate 1,2-dioxygenase	pfam04209	IPR011051 Cupin, RmlC-type; IPR005708 Homogentisate 1,2-dioxygenase	GO:0004411 homogentisate 1,2-dioxygenase activity // GO:0006559 L-phenylalanine catabolic process // GO:0006570 tyrosine metabolic process
314026	915.851	-1.59218	1.31897	-2.91115	putative dienelactone hydrolase	pfam12680	IPR032710 NTF2-like domain
140018	915.901	-1.83279	0.735231	-2.56802	Pyrophosphate-dependent phosphofructo-1-kinase	pfam00365	IPR000023 Phosphofructokinase; IPR009161 6-phosphofructokinase, eukaryotic type; IPR015913 Phosphofructokinase-core ; IPR015913 Phosphofructokinase-core	GO:0003872 6-phosphofructokinase activity // GO:0005945 6-phosphofructokinase complex // GO:0006096 glycolysis // GO:0005737 cytoplasm
298584	920.167	-1.83124	0.500111	-2.33135	Transcriptional coactivator p100	pfam00565; pfam00567	IPR008191 Maternal tudor protein; IPR002999 Tudor; IPR006021 Staphylococcal nuclease (SNase-like) IPR006022 Staphylococcus nuclease subtype IPR008191 Maternal tudor protein IPR010916 TonB box, conserved site	GO:0003676 nucleic acid binding // GO:0004518 nuclease activity
147706	920.433	-1.40393	1.04826	-2.45219	Nuclear transport receptor CRM1/MSN5 (importin beta superfamily)	pfam08389; pfam03810	IPR013598 Exportin-1/Importin-beta-like	GO:0000059 protein import into nucleus, docking // GO:0005634 nucleus // GO:0005643 nuclear pore // GO:0005737 cytoplasm // GO:0006886 intracellular protein transport // GO:0008565 protein transporter activity // GO:0005488 binding
139690	926.749	-2.61291	0.105839	-2.71875	TfdA family Taurine catabolism dioxygenase TauD	pfam02668	IPR003819 Taurine catabolism dioxygenase TauD/TfdA	GO:0006118 electron transport // GO:0016491 oxidoreductase activity // GO:0043738 F420H2 dehydrogenase activity // GO:0043826 sulfur oxygenase reductase activity // GO:0043883 malolactic enzyme activity // GO:0051341 regulation of oxidoreductase activity
245919	928.872	0.685431	-1.1919	1.87733	Serine O-acetyltransferase	pfam12464	IPR011004 Trimeric LpxA-like; IPR001451 Bacterial transferase hexapeptide repeat	GO:0008415 acyltransferase activity // GO:0016740 transferase activity // GO:0004147 dihydrolipoamide branched chain acyltransferase activity // GO:0004405 H2A/H2B histone acetyltransferase activity // GO:0004406 H3/H4 histone acetyltransferase activity // GO:0008080 N-acetyltransferase activity // GO:0008374 O-acyltransferase activity // GO:0008951 palmitoleoyl [acyl-carrier-protein]-dependent a…
298536	931.229	-2.35937	-0.0165752	-2.3428	Translation initiation factor 5A (eIF-5A)	pfam01287	IPR016027 Nucleic acid-binding, OB-fold-like; IPR008991 Translation protein SH3-like	GO:0006452 translational frameshifting; GO:0045901 positive regulation of translational elongation; GO:0045905 positive regulation of translational termination; GO:0003723 RNA binding; GO:0003746 translation elongation factor activity; GO:0043022 ribosome binding
299063	933.136	0.736059	-3.0862	3.82226	Flavonol reductase/cinnamoyl-CoA reductase	pfam07993; pfam01370	IPR001509 NAD-dependent epimerase/dehydratase; IPR016040 NAD(P)-binding	GO:0003824 catalytic activity // GO:0044237 cellular metabolic process // GO:0050662 coenzyme binding // GO:0005488 binding // GO:0008152 metabolic process
128354	935.095	-1.51229	0.358037	-1.87033	Vacuolar sorting protein VPS28	pfam03997	IPR007143 Vacuolar protein sorting-associated, VPS28
226644	935.44	2.83125	-0.93466	3.76591	hypothetical protein
131157	941.218	-2.3283	0.557023	-2.88532	C-type lectin	pfam00735
86846	959.505	-1.83815	0.842276	-2.68043	Deoxyribodipyrimidine photolyase/cryptochrome , N-terminal, class 1	pfam03441; pfam00875; pfam03247	IPR002034 Alpha-isopropylmalate/homocitrate synthase, conserved site; IPR005101 DNA photolyase, FAD-binding/Cryptochrome, C-terminal; IPR006050 DNA photolyase, N-terminal	GO:0019752 carboxylic acid metabolic process // GO:0046912 transferase activity, transferring acyl groups, acyl groups converted into alkyl on transfer // GO:0003913 DNA photolyase activity // GO:0006281 DNA repair // GO:0003904 deoxyribodipyrimidine photo-lyase activity
260363	964.211	-2.09711	0.38633	-2.48344	ketol-acid reductoisomerase, mitochondrial	pfam07991	IPR013023 Acetohydroxy acid isomeroreductase	GO:0004455 ketol-acid reductoisomerase activity // GO:0009082 branched chain family amino acid biosynthetic process // GO:0016491 oxidoreductase activity // GO:0003824 catalytic activity // GO:0005488 binding // GO:0008152 metabolic process
238239	973.359	-1.42909	1.29399	-2.72308	Hydroxyindole-O-methyltransferase and related SAM-dependent methyltransferases	pfam00891	IPR001077 O-methyltransferase, family 2	GO:0008171 O-methyltransferase activity
148711	975.96	1.40526	-0.43262	1.83788	60S ribosomal protein 15.5kD/SNU13, NHP2/L7A family (includes ribonuclease P subunit p38), involved in splicing	pfam01248	IPR004038 Ribosomal protein L7Ae/L30e/S12e/Gadd45; IPR004037 Ribosomal protein L7Ae; IPR002415 High mobility group-like nuclear protein	GO:0030529 ribonucleoprotein complex // GO:0042254 ribosome biogenesis and assembly
317990	976.185	1.82841	-0.113293	1.94171	related to long-chain fatty-acid-CoA ligase	pfam13193; pfam00501	IPR000873 AMP-dependent synthetase and ligase	GO:0003824 catalytic activity // GO:0008152 metabolic process // GO:0004467 long-chain-fatty-acid-CoA ligase activity // GO:0015645 fatty-acid ligase activity // GO:0031955 short-chain-fatty-acid-CoA ligase activity // GO:0031956 medium-chain-fatty-acid-CoA ligase activity // GO:0031957 very-long-chain-fatty-acid-CoA ligase activity
29931	981.636	3.31562	-0.124481	3.4401	putative glutathione-dependent formaldehyde-activating enzyme	pfam04828	IPR006913 Glutathione-dependent formaldehyde-activating, GFA	GO:0008152 metabolic process // GO:0016846 carbon-sulfur lyase activity
296712	991.924	2.02904	-0.409396	2.43843	Reductases with broad range of substrate specificities	pfam13561; pfam00106	IPR016040 NAD(P)-binding; IPR002347 Glucose/ribitol dehydrogenase; IPR002198 Short-chain dehydrogenase/reductase SDR	GO:0016491 oxidoreductase activity
299700	993.786	1.8083	-0.531021	2.33932	Glycoside Hydrolase Family 128 protein	pfam11790	IPR017853 Glycoside hydrolase, catalytic core	GO:0005975 carbohydrate metabolic process; GO:0046872 metal ion binding
287340	1006.47	-1.31625	1.02844	-2.34469	Multidrug resistance-associated protein/mitoxantrone resistance protein, ABC superfamily	pfam00005; pfam00664	IPR003439 ABC transporter-like etc.	GO:0005524 ATP binding // GO:0006810 transport // GO:0016021 integral to membrane // GO:0042626 ATPase activity, coupled to transmembrane movement of substances // GO:0016887 ATPase activity // GO:0000166 nucleotide binding // GO:0017111 nucleoside-triphosphatase activity
229475	1009.13	1.98901	0.0240292	1.96498	protein with unknown function	cd14688
131335	1017.33	-2.21717	0.328565	-2.54574	Predicted mutarotase	pfam01263	IPR011013 Glycoside hydrolase-type carbohydrate-binding; IPR008183 Aldose 1-epimerase	GO:0005975 carbohydrate metabolic process // GO:0016853 isomerase activity // GO:0003824 catalytic activity // GO:0030246 carbohydrate binding // GO:0004034 aldose 1-epimerase activity
314964	1024.95	-1.374	0.867123	-2.24112	WD domain-containing protein	pfam00561	IPR011044 Quinoprotein amine dehydrogenase, beta chain-like; IPR011046 WD40 repeat-like	GO:0005515 protein binding
50405	1039.74	-1.18291	1.63591	-2.81883	protein with unknown function		IPR015874 4-disulphide core
299915	1046.7	-1.26581	1.04456	-2.31036	Putative dynamitin	pfam04912	IPR006996 Dynamitin	GO:0005869 dynactin complex // GO:0007017 microtubule-based process
241312	1046.86	-1.2377	0.717506	-1.95521
301200	1061.18	-1.98356	0.225552	-2.20911	Gamma-interferon inducible lysosomal thiol reductase	pfam03227	IPR004911 Gamma interferon inducible lysosomal thiol reductase GILT
161217	1074.69	-2.38464	-0.12002	-2.26462	related to cross-pathway control protein 1 CPC1/Gcn4	pfam07716	IPR011616 bZIP transcription factor, bZIP-1; IPR004827 Basic-leucine zipper (bZIP) transcription factor	GO:0003700 transcription factor activity // GO:0005634 nucleus // GO:0006355 regulation of transcription, DNA-dependent // GO:0043565 sequence-specific DNA binding // GO:0046983 protein dimerization activity
42455	1077.13	-1.90731	1.21682	-3.12413	Predicted steroid reductase		IPR010721 Protein of unknown function DUF1295
317938	1078.91	-2.03209	1.32182	-3.3539	non-ribosomal peptide synthetase, putative peptaibol synthetase Tex1		IPR010071 Amino acid adenylation; IPR009081 Acyl carrier protein-like; IPR006163 Phosphopantetheine-binding; IPR001242 Condensation domain; IPR000873 AMP-dependent synthetase and ligase	GO:0003824 catalytic activity // GO:0008152 metabolic process // GO:0048037 cofactor binding // GO:0016874 ligase activity
305456	1089.2	0.78853	-1.49143	2.27996	hypothetical protein
84644	1095	1.01452	-1.58351	2.59803	protein with unknown function	TIGR03378	IPR010978 tRNA-binding arm	GO:0000166 nucleotide binding
300981	1096.13	-0.700369	1.64541	-2.34578	F-box domain protein
139876	1103.24	2.02999	-0.476408	2.5064	related to Sec61 gamma subunit	pfam00584	IPR008158 Protein translocase SEC61 complex gamma subunit; IPR001901 Protein secE/sec61-gamma protein	GO:0006605 protein targeting // GO:0006886 intracellular protein transport // GO:0016020 membrane // GO:0015031 protein transport // GO:0015450 P-P-bond-hydrolysis-driven protein transmembrane transporter activity
152303	1108.12	-2.28719	0.658555	-2.94574	putative protein with probable methyltransferase d	pfam10017, pfam03781, pfam12867	IPR005532 Sulphate-modifying factor-like, IPR017805 SAM-dependent methyltransferase, EsaF-type, putative
300913	1109.83	-1.77309	0.444933	-2.21802	protein with unknown function		Protein kinase-like domain (IPR011009)
292221	1115.57	-1.67546	0.266389	-1.94184	protein with unknown function	pfam06911
80898	1116.72	3.23277	6.0554e-05	3.23271	3-hydroxyacyl-CoA dehydrogenase	pfam02737; pfam00725	IPR008927 6-phosphogluconate dehydrogenase, C-terminal-like; IPR006180 3-hydroxyacyl-CoA dehydrogenase, conserved site; IPR006176 3-hydroxyacyl-CoA dehydrogenase, NAD binding; IPR006108 3-hydroxyacyl-CoA dehydrogenase, C-terminal	GO:0006631 fatty acid metabolic process // GO:0016491 oxidoreductase activity // GO:0003824 catalytic activity // GO:0005488 binding // GO:0008152 metabolic process // GO:0003857 3-hydroxyacyl-CoA dehydrogenase activity
301836	1123.09	-0.608672	1.65592	-2.26459	AAA ATPase containing von Willebrand factor type A (vWA) domain	cd01460	IPR002035 von Willebrand factor, type A	GO:0000027 ribosomal large subunit assembly; GO:0016887 ATPase activity ;GO:0005634 nucleus
168714	1124.38	-1.43029	0.984229	-2.41452	hypothetical protein
90432	1125.09	2.12558	-0.195255	2.32083	Predicted glutathione S-transferase	pfam13410; pfam13409	IPR016639 Glutathione S-transferase, predicted; IPR012336 Thioredoxin-like fold; IPR010987 Glutathione S-transferase, C-terminal-like	GO:0005515 protein binding
302030	1125.89	1.15094	-1.28288	2.43382	beta-1,6-N-acetylglucosaminyltransferase, contains WSC domain
297642	1133.84	-1.24773	0.79049	-2.03822	Seryl-tRNA synthetase	pfam00587; pfam02403	IPR002317 Seryl-tRNA synthetase, class Iia etc.	GO:0000166 nucleotide binding // GO:0004812 aminoacyl-tRNA ligase activity // GO:0005524 ATP binding // GO:0005737 cytoplasm // GO:0006412 translation // GO:0006418 tRNA aminoacylation for protein translation // GO:0004828 serine-tRNA ligase activity // GO:0006434 seryl-tRNA aminoacylation
127833	1135.11	2.30505	-1.02578	3.33084	Predicted NAD-dependent oxidoreductase	pfam16884	IPR016040 NAD(P)-binding; IPR013149 Alcohol dehydrogenase, zinc-binding; IPR011032 GroES-like	GO:0003824 catalytic activity // GO:0005488 binding // GO:0008152 metabolic process // GO:0032440 2-alkenal reductase activity
281337	1136.84	-1.94889	0.755704	-2.7046	FAD/NAD(P)-binding domain-containing protein	pfam13450, pfam01266	IPR013027 FAD-dependent pyridine nucleotide-disulphide oxidoreductase	GO:0055114 oxidation-reduction process; GO:0016491 oxidoreductase activity
45882	1137.5	0.88837	-2.22232	3.11069	protein with unknown function	pfam07110	Dimeric alpha-beta barrel (IPR011008); EthD domain (IPR009799)
293399	1142.19	-1.87816	0.807815	-2.68597	BTB domain and ankyrin repeat protein	pfam00651; pfam00415; pfam13637	IPR013069 BTB/POZ; IPR009091 Regulator of chromosome condensation/beta-lactamase-inhibitor protein II; IPR002110 Ankyrin; IPR000408 Regulator of chromosome condensation, RCC1; etc.	GO:0005515 protein binding // GO:0008766 UDP-N-acetylmuramoylalanyl-D-glutamyl-2,6-diaminopimelate-D-alanyl-D-alanine ligase activity // GO:0018169 ribosomal S6-glutamic acid ligase activity // GO:0043773 coenzyme F420-0 gamma-glutamyl ligase activity // GO:0043774 coenzyme F420-2 alpha-glutamyl ligase activity
290194	1147.36	0.725957	-1.91415	2.64011	protein with unknown function	COG0492	IPR013027 FAD-dependent pyridine nucleotide-disulphide oxidoreductase; IPR003953 Fumarate reductase/succinate dehydrogenase flavoprotein, N-terminal; IPR000103 Pyridine nucleotide-disulphide oxidoreductase, class-II	GO:0006118 electron transport // GO:0016491 oxidoreductase activity
301574	1155.83	1.88504	0.0757092	1.80933	hypothetical transmembrane SUR4 fatty acid elongase	pfam01151	IPR002076 GNS1/SUR4 membrane protein	GO:0016021 integral to membrane
258596	1157.44	1.33721	-0.980868	2.31808	hypothetical protein
231528	1175.46	-1.77613	0.517981	-2.29411	Thiamine pyrophosphate-requiring enzyme	pfam02775; pfam00205; pfam02776	IPR012001 Thiamine pyrophosphate enzyme, N-terminal TPP binding region; IPR012000 Thiamine pyrophosphate enzyme, central region; IPR011766 Thiamine pyrophosphate enzyme, C-terminal TPP-binding	GO:0004639 phosphoribosylaminoimidazolesuccinocarboxamide synthase activity // GO:0006164 purine nucleotide biosynthetic process
161203	1184.55	-1.72269	0.61438	-2.33707	Targeting complex (TRAPP) subunit	pfam08626; pfam10214	IPR013935 Transport protein Trs120
85776	1192.44	-2.06674	0.730647	-2.79739	hypothetical protein
46050	1199.45	2.77177	-0.477056	3.24882	protein with unknown function		IPR016181 Acyl-CoA N-acyltransferase
317641	1200.88	-1.76939	0.225183	-1.99457	Ta unique protein
255265	1204.01	-1.74803	0.624315	-2.37234	putative protei kinase	pfam01633	IPR011009 Protein kinase-like; IPR013838 Beta tubulin, autoregulation binding site
152750	1217.5	-1.61853	0.802276	-2.4208	Karyopherin (importin) beta 3	pfam01336	IPR001680 WD40 repeat etc.	GO:0000059 protein import into nucleus, docking // GO:0005634 nucleus // GO:0005643 nuclear pore // GO:0005737 cytoplasm // GO:0006886 intracellular protein transport // GO:0008565 protein transporter activity // GO:0005488 binding
133842	1217.97	-2.05971	0.316613	-2.37632	Succinate dehydrogenase, Fe-S protein subunit	pfam13085; pfam13534	IPR001041 Ferredoxin; etc.	GO:0006118 electron transport // GO:0009055 electron carrier activity // GO:0051536 iron-sulfur cluster binding // GO:0006099 tricarboxylic acid cycle // GO:0016491 oxidoreductase activity // GO:0008177 succinate dehydrogenase (ubiquinone) activity
184923	1218.22	-0.426272	2.62063	-3.0469	integral membrane protein
35642	1223.91	-1.71102	0.563322	-2.27434	Vacuolar sorting protein/ubiquitin receptor VPS23	pfam05743; pfam09454;	IPR016135 Ubiquitin-conjugating enzyme/RWD-like; IPR008883 Tumour susceptibility gene 101	GO:0006464 protein modification process // GO:0006512 ubiquitin cycle // GO:0015031 protein transport
145803	1224.73	1.26322	-1.48183	2.74505	hypothetical protein
144950	1224.88	-1.27273	1.06905	-2.34178	Urea transporter	pfam00474	IPR001734 Na+/solute symporter	GO:0005215 transporter activity // GO:0006810 transport // GO:0016020 membrane
296852	1228.24	-2.547	0.735118	-3.28212	putative ankyrin		IPR002110 Ankyrin
150700	1230.25	2.05862	0.257868	1.80075	Bifunctional GTP cyclohydrolase II/3,4-dihydroxy-2butanone-4-phosphate synthase	pfam00926	IPR000422 3,4-Dihydroxy-2-butanone 4-phosphate synthase	GO:0008686 3,4-dihydroxy-2-butanone-4-phosphate synthase activity // GO:0009231 riboflavin biosynthetic process
318674	1232.86	2.22362	-0.076365	2.29999	hypothetical protein
316977	1238.26	-1.31981	1.34521	-2.66502	Mg2+ transporter protein, CorA-like/Zinc transport protein ZntB	pfam06120	Mg2+ transporter protein, CorA-like/Zinc transport protein ZntB (IPR002523)	GO:0030001 metal ion transport; GO:0055085 transmembrane transport; GO:0046873 metal ion transmembrane transporter activity; GO:0016020 membrane
82170	1245.6	1.5618	-0.232953	1.79475	Enoyl-CoA isomerase	pfam00378	IPR001753 Crotonase, core	GO:0003824 catalytic activity // GO:0008152 metabolic process // GO:0000247 C-8 sterol isomerase activity // GO:0008416 delta5-delta2,4-dienoyl-CoA isomerase activity // GO:0018842 3-carboxymuconate cycloisomerase type II activity // GO:0043832 trans-2, cis-3 decenoyl-ACP isomerase activity
299822	1248.74	1.8258	0.0938058	1.73199	Cytochrome b5	pfam00173	IPR001199 Cytochrome b5	GO:0020037 heme binding // GO:0046914 transition metal ion binding
130820	1249.16	0.100857	-1.94748	2.04834	hypothetical protein
91244	1252.32	-1.46076	0.874527	-2.33528	ATPase component of ABC transporters with duplicated ATPase domains/Translation elongation factor EF-3b	pfam12848; pfam00005; pfam13304	IPR003593 AAA+ ATPase, core; IPR003439 ABC transporter-like	GO:0005524 ATP binding // GO:0016887 ATPase activity // GO:0000166 nucleotide binding // GO:0017111 nucleoside-triphosphatase activity
207848	1263.12	-1.11664	1.09063	-2.20727	Projectin/twitchin and related proteins	pfam13758; pfam12927
54917	1270.75	-1.65089	0.765287	-2.41617	Hydrolytic enzymes of the alpha/beta hydrolase fold	pfam05577	IPR008758 Peptidase S28	GO:0006508 proteolysis // GO:0008236 serine-type peptidase activity // GO:0008234 cysteine-type peptidase activity
301047	1271.75	-0.824792	1.04753	-1.87232	Argininosuccinate synthase	pfam00764	IPR001518 Argininosuccinate synthase	GO:0004055 argininosuccinate synthase activity // GO:0005524 ATP binding // GO:0006526 arginine biosynthetic process
299497	1272.65	2.75763	-0.117097	2.87472	Ta unique protein
264382	1277.15	1.27672	-0.488552	1.76527	40s ribosomal protein S27	pfam01667	IPR011332 Ribosomal protein, zinc-binding; IPR000592 Ribosomal protein S27e	GO:0003735 structural constituent of ribosome // GO:0005622 intracellular // GO:0005840 ribosome // GO:0006412 translation
292532	1279.14	-1.36151	0.728772	-2.09028	Cadherin-like protein	pfam03372	IPR015919 Cadherin-like; IPR005135 Endonuclease/exonuclease/phosphatase	GO:0005509 calcium ion binding // GO:0016020 membrane
88599	1285.73	1.60517	-0.493511	2.09869	hypothetical protein			GO:0003824 catalytic activity // GO:0044237 cellular metabolic process // GO:0050662 coenzyme binding // GO:0005488 binding // GO:0008152 metabolic process
261814	1286.28	-1.64174	1.20595	-2.84769	Synaptic vesicle protein EHS-1 and related EH domain proteins	pfam00627, pfam11559, pfam12763, pfam05557, pfam13851	IPR000261 EPS15 homology (EH), IPR000449 Ubiquitin-associated/translation elongation factor EF1B, N-terminal , IPR002048 Calcium-binding EF-hand , IPR009053 Prefoldin , IPR009060 UBA-like , IPR015940 Ubiquitin-associated/translation elongation factor EF1B, N-terminal, eukaryote	GO:0005509 calcium ion binding
155476	1291.59	-2.40343	0.137292	-2.54073	Checkpoint kinase and related serine/threonine protein kinases	pfam00069	IPR017442 Serine/threonine protein kinase-related; IPR017441 Protein kinase ATP binding, conserved site; IPR011009 Protein kinase-like; IPR002290 Serine/threonine protein kinase; IPR001245 Tyrosine protein kinase	GO:0004672 protein kinase activity // GO:0005524 ATP binding // GO:0006468 protein amino acid phosphorylation // GO:0004713 protein-tyrosine kinase activity // GO:0004674 protein serine/threonine kinase activity // GO:0004683 calmodulin-dependent protein kinase activity
298934	1301.66	-2.00294	0.648398	-2.65134	Medium subunit of clathrin adaptor complex	pfam00928; pfam01217	IPR011012 Longin-like; IPR008968 Clathrin adaptor, mu subunit, C-terminal	GO:0005515 protein binding // GO:0006461 protein complex assembly // GO:0006886 intracellular protein transport // GO:0008565 protein transporter activity // GO:0016192 vesicle-mediated transport // GO:0030131 clathrin adaptor complex // GO:0006810 transport
291372	1304.85	-1.33178	1.18382	-2.5156	H+/oligopeptide symporter	pfam00854	IPR016196 MFS general substrate transporter; IPR000109 TGF-beta receptor, type I/II extracellular region; IPR000109 TGF-beta receptor, type I/II extracellular region	GO:0006810 transport; GO:0005215 transporter activity; GO:0016020 membrane
302782	1306.87	-1.02256	0.895568	-1.91812	lae1 methyltransferase	pfam13489	S-adenosyl-L-methionine-dependent methyltransferase (IPR029063)
77446	1309.7	1.59268	-0.669076	2.26176	H/ACA snoRNP complex, subunit NOP10	pfam04135	IPR007264 Nucleolar RNA-binding protein Nop10p
292684	1311.17	0.294131	-1.97439	2.26852	hypothetical transmembrane protein	pfam11915
291037	1312.72	-1.86693	0.419374	-2.2863	Subtilisin-related protease/Vacuolar protease B	pfam05922	IPR010259 Proteinase inhibitor I9, subtilisin propeptide; IPR009020 Proteinase inhibitor, propeptide; IPR000209 Peptidase S8 and S53, subtilisin, kexin, sedolisin	GO:0004289 subtilase activity // GO:0006508 proteolysis // GO:0042802 identical protein binding // GO:0043086 negative regulation of catalytic activity // GO:0004262 cerevisin activity
297882	1313.57	1.09899	-0.79499	1.89398	hypothetical protein
223478	1315.15	-1.88701	0.855977	-2.74298	N-terminal cooper fist DNA-binding domain-containing protein	pfam00649	IPR001083 Copper fist DNA-binding	GO:0003677 DNA binding // GO:0003700 transcription factor activity // GO:0005507 copper ion binding // GO:0005634 nucleus // GO:0006355 regulation of transcription, DNA-dependent
320236	1332.35	-1.11865	-3.29246	2.17381	protein with unknown function		IPR013094 Alpha/beta hydrolase fold-3; IPR002168 Lipase, GDXG, active site	GO:0008152 metabolic process // GO:0016787 hydrolase activity
133259	1332.57	-1.12785	0.598439	-1.72629	Homoserine kinase	pfam08544	IPR013750 GHMP kinase, C-terminal; IPR006204 GHMP kinase; IPR006203 GHMP kinase, ATP-binding, conserved site; IPR000870 Homoserine kinase	GO:0004413 homoserine kinase activity // GO:0005524 ATP binding // GO:0006566 threonine metabolic process // GO:0016301 kinase activity // GO:0016310 phosphorylation
294482	1341.47	-1.3517	0.804654	-2.15635	Multidrug resistance-associated protein/mitoxantrone resistance protein, ABC superfamily	pfam00005; pfam00664; pfam13304	IPR011527 ABC transporter, transmembrane region, type 1; IPR003593 AAA+ ATPase, core; IPR003439 ABC transporter-like; IPR001140 ABC transporter, transmembrane region	GO:0005524 ATP binding // GO:0006810 transport // GO:0016021 integral to membrane // GO:0042626 ATPase activity, coupled to transmembrane movement of substances // GO:0016887 ATPase activity // GO:0000166 nucleotide binding // GO:0017111 nucleoside-triphosphatase activity
228113	1345.5	-0.830183	1.04408	-1.87426	protein with unknown function	pfam10446
87981	1351.42	-1.57697	1.15661	-2.73358	hypothetical protein
282450	1354.73	-1.11408	1.01161	-2.1257	Glutathione S-transferase	pfam02798; pfam00043	IPR012336 Thioredoxin-like fold; IPR010987 Glutathione S-transferase, C-terminal-like; IPR005955 Maleylacetoacetate isomerase; IPR004046 Glutathione S-transferase, C-terminal; IPR004045 Glutathione S-transferase, N-terminal	GO:0003824 catalytic activity // GO:0005737 cytoplasm // GO:0009072 aromatic amino acid family metabolic process // GO:0016034 maleylacetoacetate isomerase activity
322913	1356.93	0.199652	-3.35565	3.5553	hypothetical protein
296436	1364.19	2.36765	-0.932924	3.30057	7 transmembrane domain protein, belonging to DUF300 superfamily	pfam03619	IPR005178 Protein of unknown function DUF300
8726	1365.29	0.716462	-0.923731	1.64019	related to flavin-linked sulfhydryl oxidase Erv2	pfam04777	IPR006863 Erv1/Alr, IPR000152 Aspartic acid and asparagine hydroxylation site	GO:0055114 oxidation-reduction process; GO:0016972 thiol oxidase activity
302647	1368.3	-1.05558	0.738227	-1.79381	Ta unique protein
297186	1374.03	-2.51428	0.18455	-2.69883	hypothetical protein
89433	1378.25	-1.86695	0.348325	-2.21528	C-3 sterol dehydrogenase/3-beta-hydroxysteroid dehydrogenase and related dehydrogenases	pfam07993; pfam01073	IPR016040 NAD(P)-binding; IPR002225 3-beta hydroxysteroid dehydrogenase/isomerase	GO:0003854 3-beta-hydroxy-delta5-steroid dehydrogenase activity // GO:0006694 steroid biosynthetic process // GO:0003824 catalytic activity // GO:0005488 binding // GO:0008152 metabolic process // GO:0000252 C-3 sterol dehydrogenase (C-4 sterol decarboxylase) activity // GO:0047012 sterol-4-alpha-carboxylate 3-dehydrogenase (decarboxylating) activity
46846	1378.46	-2.15055	0.596632	-2.74718	Membrane coat complex Retromer, subunit VPS5/SNX1, Sorting nexins, and related PX domain-containing proteins	pfam00787; pfam09325	IPR001683 Phox-like	GO:0005515 protein binding // GO:0007154 cell communication // GO:0035091 phosphoinositide binding
37419	1383.58	-1.56682	0.446692	-2.01351	Ubiquitin-specific protease UBP14	pfam02148; pfam00627; pfam00443	IPR016652 Ubiquitinyl hydrolase; IPR015940 Ubiquitin-associated/translation elongation factor EF1B, N-terminal, eukaryote; IPR009060 UBA-like; IPR001607 Zinc finger, UBP-type; IPR001394 Peptidase C19, ubiquitin carboxyl-terminal hydrolase 2; IPR000449 Ubiquitin-associated/translation elongation factor EF1B, N-terminal	GO:0004221 ubiquitin thiolesterase activity // GO:0006511 ubiquitin-dependent protein catabolic process // GO:0008270 zinc ion binding
290563	1393.15	-2.17699	0.341424	-2.51842	putative Na+-driven multidrug efflux pump	pfam10041
289664	1399.44	-1.42068	0.828452	-2.24913	SWI-SNF chromatin-remodeling complex protein
52267	1400.63	-2.48826	0.321319	-2.80958	Cytoskeletal protein Adducin	pfam00596	IPR001303 Class II aldolase/adducin, N-terminal	GO:0046872 metal ion binding // GO:0008738 L-fuculose-phosphate aldolase activity
142959	1402.54	-1.5141	0.350714	-1.86482	PHD Zn-finger protein
300585	1403.8	1.20876	-0.955987	2.16475	Ta unique protein
299701	1405.44	-1.92317	0.518218	-2.44139	Predicted carbonic anhydrase involved in protection against oxidative damage	pfam00484	IPR001765 Carbonic anhydrase; etc.	GO:0004089 carbonate dehydratase activity // GO:0008270 zinc ion binding // GO:0015976 carbon utilization
300321	1437.63	1.68107	-0.778534	2.4596	hypothetical protein
94151	1438.08	-2.32104	1.3621	-3.68314	put. reverse transcriptase			GO:0003887 DNA-directed DNA polymerase activity // GO:0034061 DNA polymerase activity
302978	1445.16	0.33069	-1.57588	1.90657	von Willebrand factor and related coagulation proteins		IPR009009 Barwin-related endoglucanase
300823	1448.51	1.67195	-0.500503	2.17245	Soluble epoxide hydrolase	pfam00561; pfam12695	IPR000639 Epoxide hydrolase-like; IPR000073 Alpha/beta hydrolase fold-1	GO:0003824 catalytic activity
301006	1457.75	0.382534	-2.3782	2.76073	putative glutathione S-transferase	pfam13417	IPR012336 Thioredoxin-like fold; IPR010987 Glutathione S-transferase, C-terminal-like	GO:0005515 protein binding
178753	1459.15	1.50388	-0.197971	1.70185	protein with unknown function	pfam06102	IPR009292 Protein of unknown function DUF947
191209	1459.87	1.51661	-0.33393	1.85054	Zn-finger protein	pfam02953	IPR004217 Zinc finger, Tim10/DDP-type	GO:0006626 protein targeting to mitochondrion // GO:0042719 mitochondrial intermembrane space protein transporter complex // GO:0045039 protein import into mitochondrial inner membrane
297930	1464.31	-1.93378	0.696954	-2.63073	putative mannitol dehydrogenase (MDH)-like, classical	pfam13561; pfam00106	IPR002198 Short-chain dehydrogenase/reductase SDR; IPR002347 Glucose/ribitol dehydrogenase	GO:0008152 metabolic process // GO:0016491 oxidoreductase activity // GO:0003824 catalytic activity // GO:0005488 binding // GO:0004090 carbonyl reductase (NADPH) activity
150014	1479.86	-1.99564	0.528183	-2.52383	putative aconitate hydratase	pfam00694	IPR000573 Aconitase A/isopropylmalate dehydratase small subunit, swivel; IPR001030 Aconitase/3-isopropylmalate dehydratase large subunit, alpha/beta/alpha ; IPR006248 Aconitase, mitochondrial-like; IPR015928 Aconitase/3-isopropylmalate dehydratase, swivel ;	GO:0008152 metabolic process // GO:0003994 aconitate hydratase activity // GO:0006099 tricarboxylic acid cycle // GO:0051539 4 iron, 4 sulfur cluster binding
283213	1480.74	-1.18962	1.50123	-2.69084	hypothetical protein with Mus7 domain	pfam09462	E3 ubiquitin-protein ligase substrate receptor Mms22 (IPR019021)	GO:0006281 DNA repair; GO:0006974 cellular response to DNA damage stimulus; GO:0031297 replication fork processing; GO:0005634 nucleus
138916	1481.1	1.13087	-0.655401	1.78627	Protein required for biogenesis of the ribosomal 60S subunit	pfam04427	IPR007109 Brix
128399	1493.65	0.672891	-1.33707	2.00996	Hypothetical ferrioxamine B transporter, major facilitator superfamily	pfam06609	IPR016196 MFS general substrate transporter; IPR011701 Major facilitator superfamily MFS-1	GO:0055085 transmembrane transport; GO:0016021 integral component of membrane
237298	1495.25	-3.03882	0.175347	-3.21416	put. Homocitrate synthase	pfam00682	IPR002889 Carbohydrate-binding WSC	GO:0019752 carboxylic acid metabolic process // GO:0019878 lysine biosynthetic process via aminoadipic acid // GO:0003824 catalytic activity // GO:0004410 homocitrate synthase activity // GO:0046912 transferase activity, transferring acyl groups, acyl groups converted into alkyl on transfer
262823	1498.17	1.27991	-0.838668	2.11858	hypothetical protein
41280	1500.73	-1.31168	0.777313	-2.08899	Glucose-6-phosphate isomerase	pfam00342	IPR001672 Phosphoglucose isomerase (PGI)	GO:0004347 glucose-6-phosphate isomerase activity // GO:0006094 gluconeogenesis // GO:0006096 glycolysis
228398	1511.29	2.38745	-0.700861	3.08831	Reductases with broad range of substrate specificities	pfam00106	IPR016040 NAD(P)-binding; IPR002198 Short-chain dehydrogenase/reductase SDR	GO:0008152 metabolic process // GO:0016491 oxidoreductase activity // GO:0003824 catalytic activity // GO:0005488 binding
313069	1512.43	0.00505359	3.10169	-3.09664	Cytochrome P450 CYP2 subfamily	pfam00067	several Cytochrome P450	GO:0004497 monooxygenase activity//GO:0005506 iron ion binding//GO:0006118 electron transport//GO:0020037 heme binding
88559	1521.4	-1.21237	1.12747	-2.33983	serine/threonine protein kinase, CMGC group, STK2	pfam00069	IPR017442 Serine/threonine protein kinase-related; IPR011009 Protein kinase-like; IPR002290 Serine/threonine protein kinase; IPR000719 Protein kinase, core	GO:0004672 protein kinase activity // GO:0005524 ATP binding // GO:0006468 protein amino acid phosphorylation // GO:0004674 protein serine/threonine kinase activity // GO:0004693 cyclin-dependent protein kinase activity
297064	1523.4	-1.23109	0.754848	-1.98594	glycogen synthase kinase 3	pfam00069	IPR002290 Serine/threonine protein kinase etc.	GO:0004672 protein kinase activity // GO:0005524 ATP binding // GO:0006468 protein amino acid phosphorylation // GO:0004713 protein-tyrosine kinase activity // GO:0004674 protein serine/threonine kinase activity // GO:0004682 protein kinase CK2 activity
316915	1529.4	-1.17061	1.33066	-2.50127	vacuolar protein sorting-associated protein	pfam16908	IPR009543 Vacuolar protein sorting-associated protein; IPR017148 Vacuolar protein sorting-associated protein 13, fungi	GO:0008104 protein localization
148319	1538.3	-1.06269	1.07518	-2.13788	Translation initiation factor 2, gamma subunit (eIF-2gamma; GTPase)	pfam10359	IPR004161 Translation elongation factor EFTu/EF1A, domain 2 etc.	GO:0003924 GTPase activity // GO:0005525 GTP binding // GO:0006412 translation // GO:0008547 protein-synthesizing GTPase activity
152486	1538.92	-1.20513	1.26077	-2.4659	Permease of the major facilitator superfamily	pfam07690	IPR016196 MFS general substrate transporter, etc.	GO:0005215 transporter activity // GO:0006810 transport // GO:0016021 integral to membrane
38992	1540.47	0.837711	-1.37467	2.21238	hypothetical protein similar to 2-nitropropane dioxygenase, NPD	pfam03060	IPR004136 2-nitropropane dioxygenase, NPD	GO:0006118 electron transport // GO:0016491 oxidoreductase activity
92626	1543.91	-0.410974	2.01691	-2.42788	hypothetical protein
227075	1545.21	-1.84549	0.52446	-2.36995	Chromodomain-helicase DNA-binding protein	pfam00271; pfam04851; pfam00176	IPR016197 Chromo domain-like; IPR014021 Helicase, superfamily 1 and 2, ATP-binding; IPR009057 Homeodomain-like; IPR000330 SNF2-related; etc.	GO:0003677 DNA binding // GO:0005524 ATP binding // GO:0000785 chromatin // GO:0003682 chromatin binding // GO:0005634 nucleus // GO:0006333 chromatin assembly or disassembly // GO:0003676 nucleic acid binding // GO:0004386 helicase activity // GO:0004003 ATP-dependent DNA helicase activity // GO:0004004 ATP-dependent RNA helicase activity // GO:0008026 ATP-dependent helicase activity // GO:00080…
299982	1557.09	-1.23751	1.20301	-2.44052	Ta unique protein
156562	1560.82	-2.02466	0.239838	-2.2645	putative transmembrane transporter	pfam05205	IPR004813 Oligopeptide transporter OPT superfamily	GO:0055085 transmembrane transport
301150	1566.43	-2.03499	0.209666	-2.24466	putative secreted lipase	pfam03583	IPR005152 Secretory lipase	GO:0016042 lipid catabolic process; GO:0004806 triglyceride lipase activity
177158	1566.76	2.58349	-0.469733	3.05323	calcium-independent phospholipase	pfam01734	IPR016035 Acyl transferase/acyl hydrolase/lysophospholipase; IPR002641 Patatin	GO:0006629 lipid metabolic process // GO:0008152 metabolic process
302700	1568.28	1.37022	-0.520202	1.89042	Adenine phosphoribosyl transferases	pfam00156	IPR005764 Adenine phosphoribosyl transferase; IPR002375 Purine/pyrimidine phosphoribosyl transferase, conserved site; IPR000836 Phosphoribosyltransferase	GO:0009116 nucleoside metabolic process // GO:0016740 transferase activity // GO:0003999 adenine phosphoribosyltransferase activity // GO:0006168 adenine salvage
48622	1569.25	0.404219	-2.70714	3.11136	Predicted L-carnitine dehydratase/alpha-methylacyl-CoA racemase	pfam02515	IPR003673 CoA-transferase family III	GO:0003824 catalytic activity // GO:0008152 metabolic process
301701	1572.36	-1.05347	0.828576	-1.88205	Actin-related protein Arp2/3 complex, subunit ARPC2	pfam04045	IPR007188 Arp2/3 complex, 34kDa subunit p34-Arc	GO:0005856 cytoskeleton // GO:0030833 regulation of actin filament polymerization
132872	1573.92	-1.73108	0.881003	-2.61209	Glutaminyl-tRNA synthetase	pfam00749; pfam03950	IPR000924 Glutamyl/glutaminyl-tRNA synthetase, class Ic; IPR001412 Aminoacyl-tRNA synthetase, class I, conserved site; IPR004514 Glutaminyl-tRNA synthetase, class Ic ; IPR011035 Ribosomal protein L25/Gln-tRNA synthetase, anti-codon-binding	GO:0000166 nucleotide binding // GO:0004812 aminoacyl-tRNA ligase activity // GO:0005524 ATP binding // GO:0005737 cytoplasm // GO:0006412 translation // GO:0006424 glutamyl-tRNA aminoacylation // GO:0006418 tRNA aminoacylation for protein translation // GO:0004819 glutamine-tRNA ligase activity // GO:0006425 glutaminyl-tRNA aminoacylation
297230	1574.98	-1.42358	0.748019	-2.17159	Predicted translation initiation factor related to eIF-2B alpha/beta/delta subunits (CIG2/IDI2)	pfam01008	IPR011559 Initiation factor 2B alpha/beta/delta; IPR005251 Putative translation initiation factor, aIF-2BI/5-methylthioribose-1-phosphate isomerase; IPR000649 Initiation factor 2B related	GO:0044237 cellular metabolic process // GO:0044249 cellular biosynthetic process
152559	1580.62	1.62294	-1.21645	2.83939	Aspartyl protease	pfam14543; pfam00026	IPR009007 Peptidase aspartic, catalytic; IPR001969 Peptidase aspartic, active site; IPR001461 Peptidase A1	GO:0004194 pepsin A activity // GO:0006508 proteolysis // GO:0004190 aspartic-type endopeptidase activity
320350	1581.41	-0.970505	0.852096	-1.8226	oligopeptide transporter protein	pfam03169	IPR004813 Oligopeptide transporter OPT superfamily; IPR004648 Tetrapeptide transporter, OPT1/isp4	GO:0055085 transmembrane transport
315734	1590.3	-0.754475	0.961953	-1.71643	Serine/threonine protein kinase	pfam00069	IPR002290 Serine/threonine protein kinase	GO:0004672 protein kinase activity // GO:0005524 ATP binding // GO:0006468 protein amino acid phosphorylation // GO:0004713 protein-tyrosine kinase activity // GO:0004674 protein serine/threonine kinase activity // GO:0004675 transmembrane receptor protein serine/threonine kinase activity // GO:0004676 3-phosphoinositide-dependent protein kinase activity // GO:0004677 DNA-dependent protein kinase…
315766	1597.79	-0.968337	1.0731	-2.04144	WD40 repeat-containing protein	pfam00400; pfam17045	IPR013890 Transcriptional repressor Tup1, N-terminal; IPR011046 WD40 repeat-like; IPR001680 WD40 repeat	GO:0005515 protein binding
146528	1602.18	-2.12256	0.461107	-2.58367	Calnexin	pfam00262	IPR009033 Calreticulin/calnexin, P; IPR008985 Concanavalin A-like lectin/glucanase; IPR001580 Calreticulin/calnexin	GO:0005509 calcium ion binding // GO:0005783 endoplasmic reticulum // GO:0006457 protein folding // GO:0051082 unfolded protein binding
132095	1605.82	-1.49804	0.808725	-2.30676	protein with unknown function	pfam08568	IPR013877 Protein of unknown function DUF1760, fungi
49167	1610.19	2.27676	0.0676771	2.20909	NADH:flavin oxidoreductase/12-oxophytodienoate reductase	pfam00724; pfam01207	IPR001155 NADH:flavin oxidoreductase/NADH oxidase, N-terminal	GO:0010181 FMN binding // GO:0016491 oxidoreductase activity // GO:0016629 12-oxophytodienoate reductase activity
254353	1611.44	1.4878	-0.287154	1.77495	40S ribosomal protein S29	pfam00253	IPR001209 Ribosomal protein S14	GO:0003735 structural constituent of ribosome // GO:0005622 intracellular // GO:0005840 ribosome // GO:0006412 translation
154439	1613.93	-0.991202	0.67566	-1.66686	Puromycin-sensitive aminopeptidase and related aminopeptidases	pfam01433; pfam11838	IPR006025 Peptidase M, neutral zinc metallopeptidases, zinc-binding site; IPR014782 Peptidase M1, membrane alanine aminopeptidase, N-terminal	GO:0006508 proteolysis // GO:0008237 metallopeptidase activity // GO:0008270 zinc ion binding
293679	1615.44	1.80347	-0.27273	2.0762	putative alpha-acetolactate decarboxylase	pfam03306	IPR005128 Alpha-acetolactate decarboxylase	GO:0045151 acetoin biosynthetic process; GO:0047605 acetolactate decarboxylase activity
279731	1619.9	-1.18714	1.01168	-2.19882	protein with unknown function		IPR016040 NAD(P)-binding; IPR002347 Glucose/ribitol dehydrogenase; IPR002198 Short-chain dehydrogenase/reductase SDR	GO:0008152 metabolic process // GO:0016491 oxidoreductase activity // GO:0003824 catalytic activity // GO:0005488 binding // GO:0000252 C-3 sterol dehydrogenase (C-4 sterol decarboxylase) activity // GO:0000253 3-keto sterol reductase activity // GO:0004033 aldo-keto reductase activity // GO:0004448 isocitrate dehydrogenase activity // GO:0004495 mevaldate reductase activity // GO:0008875 glucona…
81097	1620.16	1.42008	-0.545551	1.96564	GH71-CBM24-CBM24 protein	pfam03659	IPR005197 Glycoside hydrolase, family 71	GO:0051118 glucan endo-1,3-alpha-glucosidase activity
35193	1620.66	0.243315	-2.91436	3.15767	NADH:flavin oxidoreductase/12-oxophytodienoate reductase	pfam00724	IPR001155 NADH:flavin oxidoreductase/NADH oxidase, N-terminal	GO:0010181 FMN binding // GO:0016491 oxidoreductase activity // GO:0016629 12-oxophytodienoate reductase activity
257807	1623.92	-1.75738	0.491617	-2.249	Ta unique protein
261909	1627.46	1.24365	-1.0549	2.29854	hypothetical protein
89308	1629.17	-1.4967	0.611937	-2.10864	Kynurenine 3-monooxygenase and related flavoprotein monooxygenases	pfam13450; pfam01494	IPR006076 FAD dependent oxidoreductase; IPR003042 Aromatic-ring hydroxylase	GO:0008152 metabolic process // GO:0016491 oxidoreductase activity // GO:0018658 salicylate 1-monooxygenase activity
322621	1633.12	-2.30681	0.680697	-2.9875	Ankyrin	pfam00023	IPR002110 Ankyrin,
302481	1639.89	0.422491	-1.27696	1.69945	protein with unknown function		Domain of unknown function DUF4185 (IPR025442)
137800	1642.07	-1.01461	0.995213	-2.00982	Zinc carboxypeptidase	pfam00246; pfam02244	IPR009020 Proteinase inhibitor, propeptide; IPR000834 Peptidase M14, carboxypeptidase A	GO:0004182 carboxypeptidase A activity // GO:0006508 proteolysis // GO:0008270 zinc ion binding
130638	1643.57	-1.4098	0.557184	-1.96699	Protein containing forkhead associated domain	pfam00498	IPR008984 SMAD/FHA domain; IPR000253 Forkhead-associated	GO:0005515 protein binding
243620	1647.95	-1.52647	0.78018	-2.30665	SWI-SNF chromatin-remodeling complex protein	pfam08624	IPR013933 Chromatin remodelling complex, RSC SWI/SNF subunit Rsc7/Swp82	GO:0004402 histone acetyltransferase activity
293905	1648.52	-2.3032	0.732315	-3.03551	ER-Golgi vesicle-tethering protein p115	pfam01465, pfam07851, pfam01576,	IPR000237 GRIP, IPR009053 Prefoldin
297204	1658.04	0.470452	-1.76171	2.23216	cupin domain containing protein	pfam07883	IPR013096 Cupin 2, conserved barrel; IPR011051 Cupin, RmlC-type
296462	1662.61	1.66247	-0.515403	2.17787	Predicted MFS transporter	pfam06609	IPR016196 MFS general substrate transporter; IPR011701 Major facilitator superfamily MFS-1; IPR007114 Major facilitator superfamily; IPR001411 Tetracycline resistance protein, TetB	GO:0015520 tetracycline:hydrogen antiporter activity // GO:0015904 tetracycline transport // GO:0016021 integral to membrane // GO:0046677 response to antibiotic // GO:0005215 transporter activity // GO:0006810 transport
210609	1667.05	-1.33565	0.501848	-1.8375	Synaptic vesicle transporter SVOP and related transporters (major facilitator superfamily)	pfam07690	IPR016196 MFS general substrate transporter; IPR011701 Major facilitator superfamily MFS-1	GO:0055085 transmembrane transport; GO:0016021 integral component of membrane
300471	1671.58	1.35558	-0.43312	1.7887	Trichoderma unique protein
286344	1676.19	1.49647	-0.467679	1.96415	Protein kinase-like domain protein	pfam01163; pfam01636	IPR011009 Protein kinase-like; IPR008266 Tyrosine protein kinase, active site
147797	1676.33	1.3428	-0.374138	1.71694	Molecular chaperone (DnaJ superfamily)	pfam03656	IPR015909 Protein Transporter, Pam16/TIM14; IPR001623 Heat shock protein DnaJ, N-terminal	GO:0031072 heat shock protein binding
131482	1688.39	-1.77814	0.775331	-2.55347	Zinc finger, C2H2-type	pfam00096	IPR007087 Zinc finger, C2H2-type; IPR015880 Zinc finger, C2H2-like	GO:0003676 nucleic acid binding // GO:0005622 intracellular // GO:0008270 zinc ion binding
315995	1699.66	1.08412	-0.919194	2.00331	Predicted hydrolase/acyltransferase (alpha/beta hydrolase superfamily)	pfam12695; pfam00561	IPR005945 Peptidase S33, tricorn interacting factor 1; IPR002410 Peptidase S33, prolyl aminopeptidase; IPR000639 Epoxide hydrolase-like; IPR000073 Alpha/beta hydrolase fold-1	GO:0003824 catalytic activity // GO:0004177 aminopeptidase activity // GO:0006508 proteolysis // GO:0005737 cytoplasm // GO:0016804 prolyl aminopeptidase activity
300872	1704.45	-1.06796	1.09118	-2.15913	Trichoderma unique protein
299655	1708.37	-1.44352	0.591068	-2.03459	Predicted GTP-binding protein (ODN superfamily)	pfam06071; pfam01926;	IPR012676 TGS-like; IPR006073 GTP1/OBG; IPR004396 Conserved hypothetical protein CHP00092; IPR002917 GTP-binding protein, HSR1-related	GO:0005525 GTP binding // GO:0005622 intracellular
177518	1711.39	1.18263	-0.650013	1.83264	Predicted methyltransferase
272508	1724.04	-1.73334	0.983339	-2.71668	S-M checkpoint control protein CID1 and related nucleotidyltransferases	pfam03828; pfam01909	IPR002934 Nucleotidyltransferase; IPR002058 PAP/25A-associated	GO:0016779 nucleotidyltransferase activity
211738	1727.28	1.66622	-0.528277	2.1945	Ankyrin	pfam00023; pfam13191; pfam12796	IPR016160 Aldehyde dehydrogenase, conserved site; IPR002110 Ankyrin	GO:0008152 metabolic process // GO:0016491 oxidoreductase activity // GO:0003950 NAD+ ADP-ribosyltransferase activity
193860	1731.45	1.68261	-0.539704	2.22231	hypothetical protein
234026	1742.67	-1.34091	0.593667	-1.93458	Prolyl-tRNA synthetase	pfam09180; pfam00587	IPR002316 Prolyl-tRNA synthetase, class Iia; etc .	GO:0000166 nucleotide binding // GO:0004812 aminoacyl-tRNA ligase activity // GO:0005524 ATP binding // GO:0005737 cytoplasm // GO:0006412 translation // GO:0006418 tRNA aminoacylation for protein translation // GO:0004827 proline-tRNA ligase activity // GO:0006433 prolyl-tRNA aminoacylation
300109	1748.51	-0.729929	1.0031	-1.73303	26S proteasome regulatory complex, subunit RPN8/PSMD7	pfam01398	IPR006025 Peptidase M, neutral zinc metallopeptidases, zinc-binding site; IPR003639 Mov34-1; IPR000555 Mov34/MPN/PAD-1	GO:0006508 proteolysis // GO:0008237 metallopeptidase activity // GO:0008270 zinc ion binding // GO:0004298 threonine endopeptidase activity // GO:0004299 proteasome endopeptidase activity
297539	1755.23	-1.0886	0.576809	-1.66541	Succinyl-CoA synthetase, alpha subunit	pfam00549; pfam02629	IPR017440 ATP-citrate lyase/succinyl-CoA ligase, active site; IPR016102 Succinyl-CoA synthetase-like; IPR016040 NAD(P)-binding; IPR005811 ATP-citrate lyase/succinyl-CoA ligase; IPR005810 Succinyl-CoA ligase, alpha subunit; IPR003781 CoA-binding	GO:0003824 catalytic activity // GO:0008152 metabolic process // GO:0005488 binding // GO:0003878 ATP citrate synthase activity // GO:0004775 succinate-CoA ligase (ADP-forming) activity // GO:0004776 succinate-CoA ligase (GDP-forming) activity // GO:0042709 succinate-CoA ligase complex // GO:0045244 succinate-CoA ligase complex (GDP-forming)
260071	1755.52	1.39462	-0.292775	1.6874	hypothetical protein with putative Zn-binding function	pfam12907	IPR015023 Protein of unknown function DUF1909
222069	1760.76	-0.975669	0.585806	-1.56148	Isoleucyl-tRNA synthetase	pfam08264; pfam00133	IPR002300 Aminoacyl-tRNA synthetase, class Ia; IPR002301 Isoleucyl-tRNA synthetase, class Ia, etc.	GO:0000166 nucleotide binding // GO:0004812 aminoacyl-tRNA ligase activity // GO:0005524 ATP binding // GO:0005737 cytoplasm // GO:0006412 translation // GO:0006418 tRNA aminoacylation for protein translation // GO:0004822 isoleucine-tRNA ligase activity // GO:0006428 isoleucyl-tRNA aminoacylation
159294	1761.36	1.81396	-0.455777	2.26974	Ta unique protein
49292	1763.35	-1.65102	0.485609	-2.13663	Pyridine nucleotide-disulphide oxidoreductase	pfam02852, pfam00070; pfam13738; pfam07992	IPR001100 Pyridine nucleotide-disulphide oxidoreductase, class I; IPR013027 FAD-dependent pyridine nucleotide-disulphide oxidoreductase; etc.	GO:0016491 oxidoreductase activity // GO:0050660 FAD binding // GO:0006118 electron transport // GO:0005737 cytoplasm // GO:0045454 cell redox homeostasis // GO:0004362 glutathione-disulfide reductase activity // GO:0006749 glutathione metabolic process // GO:0050661 NADP binding
200177	1764.4	-1.2986	0.860994	-2.15959	Fumarylacetoacetase	pfam01557	IPR005959 Fumarylacetoacetase etc.	GO:0003824 catalytic activity // GO:0008152 metabolic process // GO:0004334 fumarylacetoacetase activity // GO:0009072 aromatic amino acid family metabolic process
311647	1766.41	-3.07673	0.574742	-3.65147	ankyrin
29843	1768.22	1.42843	-0.391363	1.81979	hypothetical protein
298755	1769.63	1.75412	-0.255915	2.01237	related to high affinity iron permease	pfam03239	IPR004923 Iron permease FTR1; IPR003439 ABC transporter-like	GO:0005524 ATP binding // GO:0016887 ATPase activity // GO:0016020 membrane
84221	1771.32	1.74119	-1.46335	3.20454	predicted small secreted cysteine-rich protein		IPR001155 NADH:flavin oxidoreductase/NADH oxidase, N-terminal
128033	1771.67	-1.17424	0.773263	-1.9475	Exosomal 3'-5' exoribonuclease complex, subunit Rrp44/Dis3	pfam00773; pfam13638	IPR006596 Nucleotide binding protein, PINc; IPR001900 Ribonuclease II and R	GO:0003723 RNA binding // GO:0004540 ribonuclease activity // GO:0000175 3'-5'-exoribonuclease activity // GO:0004534 5'-3' exoribonuclease activity
87959	1772.69	1.41924	-0.413767	1.83301	protein with unknown function	pfam01323	IPR012336 Thioredoxin-like fold; IPR001853 DSBA oxidoreductase	GO:0015035 protein disulfide oxidoreductase activity // GO:0030288 outer membrane-bounded periplasmic space
297007	1772.87	1.14245	-1.05406	2.19652	Leucine-rich acidic nuclear protein
158454	1778.33	-1.40034	1.11331	-2.51365	Sensory transduction histidine kinase	pfam00072; pfam02518; pfam00512	IPR001789 Signal transduction response regulator, receiver region; IPR003594 ATP-binding region, ATPase-like; IPR003661 Signal transduction histidine kinase, subgroup 1, dimerisation and phosphoacceptor region; IPR004358 Signal transduction histidine kinase-related protein, C-terminal; IPR005467 Signal transduction histidine kinase, core; IPR009082 Signal transduction histidine kinase, homodimeri…	GO:0000156 two-component response regulator activity // GO:0000160 two-component signal transduction system (phosphorelay) // GO:0006355 regulation of transcription, DNA-dependent // GO:0005524 ATP binding // GO:0000155 two-component sensor activity // GO:0007165 signal transduction // GO:0016020 membrane // GO:0016310 phosphorylation // GO:0016772 transferase activity, transferring phosphorus-co…
302565	1780.79	1.28388	-0.397409	1.68129	Trichoderma unique protein
150280	1792.84	-2.32064	0.33666	-2.6573	MSF transporter	pfam00083	IPR003663 Sugar transporter; IPR005828 General substrate transporter ; IPR005829 Sugar transporter, conserved site; IPR007114 Major facilitator superfamily; IPR016196 MFS general substrate transporter	GO:0005351 sugar:hydrogen ion symporter activity // GO:0008643 carbohydrate transport // GO:0016020 membrane // GO:0005215 transporter activity // GO:0006810 transport // GO:0016021 integral to membrane // GO:0008733 L-arabinose isomerase activity
214438	1798.23	-0.647354	2.14615	-2.7935	putative protein with 2OG-Fe(II) oxygenase domain	pfam03171, pfam14226	IPR005123 2OG-Fe(II) oxygenase	GO:0055114 oxidation-reduction process, GO:0016491 oxidoreductase activity
301972	1802.37	1.13549	-0.425806	1.56129	putative transmembrane protein	pfam10190	Transmembrane protein 170 (IPR019334)
302116	1807.52	1.04254	-0.710422	1.75297	RNA polymerase, subunit L	pfam13656; pfam01193	IPR011261 DNA-directed RNA polymerase, dimerisation; IPR009025 DNA-directed RNA polymerase, RBP11-like; IPR008193 DNA-directed RNA polymerase Rpb11, 13-16 kDa subunit, conserved site	GO:0003677 DNA binding // GO:0003899 DNA-directed RNA polymerase activity // GO:0006350 transcription // GO:0046983 protein dimerization activity // GO:0003900 DNA-directed RNA polymerase I activity // GO:0003901 DNA-directed RNA polymerase II activity // GO:0003902 DNA-directed RNA polymerase III activity // GO:0034062 RNA polymerase activity
285608	1810.2	-1.35704	0.928739	-2.28578	TPR repeat	pfam15511	IPR009072 Histone-fold; IPR006565 Bromodomain transcription factor	GO:0003677 DNA binding
285589	1813.23	-1.80015	0.41265	-2.2128	putative photolyase	pfam00875; pfam03441	IPR006050 DNA photolyase, N-terminal; IPR005101 DNA photolyase, FAD-binding/Cryptochrome, C-terminal	GO:0003913 DNA photolyase activity // GO:0006281 DNA repair
292723	1823.7	1.40277	-0.360926	1.76369	U3 small nucleolar ribonucleoprotein (snoRNP) component	pfam04427	IPR007109 Brix
129932	1826.08	1.70645	-0.351154	2.0576	protein with unknown function	pfam10338
156750	1828.4	-1.5003	0.837674	-2.33797	Glucose-repressible alcohol dehydrogenase transcriptional effector CCR4 and related proteins	pfam12799; pfam03372; pfam13855	IPR005135 Endonuclease/exonuclease/phosphatase; IPR001611 Leucine-rich repeat	GO:0005515 protein binding // GO:0004016 adenylate cyclase activity // GO:0008294 calcium- and calmodulin-responsive adenylate cyclase activity
6990	1833.7	0.229151	-2.49101	2.72016	Aquaporin (major intrinsic protein family)	pfam00230	IPR000425 Major intrinsic protein	GO:0005215 transporter activity // GO:0006810 transport // GO:0016020 membrane
286128	1836.2	-0.860834	0.692561	-1.55339	Protein kinase containing WD40 repeats	pfam00400; pfam00069; pfam13646	IPR002290 Serine/threonine protein kinase; IPR001680 WD40 repeat; IPR000357 HEAT	GO:0004672 protein kinase activity // GO:0005524 ATP binding // GO:0006468 protein amino acid phosphorylation // GO:0004674 protein serine/threonine kinase activity // GO:0005488 binding // GO:0004675 transmembrane receptor protein serine/threonine kinase activity // GO:0004676 3-phosphoinositide-dependent protein kinase activity // GO:0004677 DNA-dependent protein kinase activity // GO:0004679 A…
254672	1844.16	-1.71327	0.0679413	-1.78121	Dipeptidyl peptidase III	pfam03571	IPR016526 Peptidase M49, dipeptidyl-peptidase 3, eukaryotic; IPR005317 Peptidase M49, dipeptidyl-peptidase III	GO:0005737 cytoplasm // GO:0006508 proteolysis // GO:0017039 dipeptidyl-peptidase III activity
302103	1847.81	-1.18569	0.51705	-1.70274	hypothetical protein
257218	1848.05	-1.41909	0.859841	-2.27894	Ta unique protein
43269	1853.03	1.2751	-0.229067	1.50417	Exosomal 3'-5' exoribonuclease complex, subunit Rrp41 and related exoribonucleases	pfam01138	IPR001247 Exoribonuclease, phosphorolytic domain 1	GO:0000175 3'-5'-exoribonuclease activity // GO:0003723 RNA binding // GO:0006396 RNA processing // GO:0009022 tRNA nucleotidyltransferase activity
296429	1855.8	-1.13516	0.74611	-1.88127	Ca2+-dependent lipid-binding protein CLB1/vesicle protein vp115/Granuphilin A, contains C2 domain	pfam00168	IPR008973 C2 calcium/lipid-binding region, CaLB; IPR000008 C2 calcium-dependent membrane targeting	GO:0003910 DNA ligase (ATP) activity
299973	1856.39	-1.49206	0.504723	-1.99678	putative Helix-loop-helix DNA-binding protein	pfam00010	IPR011598 Helix-loop-helix DNA-binding; IPR001092 Basic helix-loop-helix dimerisation region bHLH	GO:0005634 nucleus // GO:0030528 transcription regulator activity // GO:0045449 regulation of transcription
143946	1858.24	-1.86828	0.502518	-2.3708	3-hydroxy-3-methylglutaryl-coenzyme A reductase	pfam00368; pfam13323; pfam12349	IPR000731 Sterol-sensing 5TM box; IPR001865 Ribosomal protein S2; IPR002202 Hydroxymethylglutaryl-CoA reductase, class I/II, catalytic; IPR004554 Hydroxymethylglutaryl-CoA reductase, class I, catalytic ; IPR009023 Hydroxymethylglutaryl-CoA reductase, class I/II, NAD/NADP-binding ; IPR009029 Hydroxymethylglutaryl-CoA reductase, class I/II, substrate-binding;	GO:0016021 integral to membrane // GO:0003735 structural constituent of ribosome // GO:0005622 intracellular // GO:0005840 ribosome // GO:0006412 translation // GO:0004420 hydroxymethylglutaryl-CoA reductase (NADPH) activity // GO:0015936 coenzyme A metabolic process // GO:0050662 coenzyme binding // GO:0008299 isoprenoid biosynthetic process // GO:0050661 NADP binding // GO:0016616 oxidoreductas…
235183	1863.07	-1.79603	0.14057	-1.9366	Predicted MFS transporter	pfam00083	IPR016196 MFS general substrate transporter etc.	GO:0005351 sugar:hydrogen ion symporter activity // GO:0008643 carbohydrate transport // GO:0016020 membrane // GO:0005215 transporter activity // GO:0006810 transport // GO:0016021 integral to membrane // GO:0008733 L-arabinose isomerase activity
223991	1867.83	-1.68692	0.378436	-2.06536	Maltase glucoamylase and related hydrolases, glycosyl hydrolase family 31	pfam13802; pfam01055	IPR017853 Glycoside hydrolase, catalytic core; IPR000322 Glycoside hydrolase, family 31	GO:0004553 hydrolase activity, hydrolyzing O-glycosyl compounds // GO:0005975 carbohydrate metabolic process // GO:0004558 alpha-glucosidase activity
171828	1870.69	-1.07886	1.04975	-2.12861	Predicted ubiquitin-conjugating enzyme	pfam00644	IPR016135 Ubiquitin-conjugating enzyme/RWD-like; IPR012317 Poly(ADP-ribose) polymerase, catalytic region; IPR006025 Peptidase M, neutral zinc metallopeptidases, zinc-binding site; IPR000608 Ubiquitin-conjugating enzyme, E2	GO:0019787 small conjugating protein ligase activity // GO:0043687 post-translational protein modification // GO:0051246 regulation of protein metabolic process // GO:0006508 proteolysis // GO:0008237 metallopeptidase activity // GO:0008270 zinc ion binding // GO:0003950 NAD+ ADP-ribosyltransferase activity // GO:0005634 nucleus // GO:0004842 ubiquitin-protein ligase activity // GO:0051438 regula…
298649	1871.65	-0.00670978	-1.79235	1.78564	von Willebrand factor and related coagulation proteins			GO:0003899 DNA-directed RNA polymerase activity // GO:0003900 DNA-directed RNA polymerase I activity // GO:0003901 DNA-directed RNA polymerase II activity // GO:0003902 DNA-directed RNA polymerase III activity // GO:0034062 RNA polymerase activity
188579	1873.08	-1.54818	0.985747	-2.53393	Arginyl-tRNA synthetase	pfam05746; pfam03485; pfam00750	IPR001278 Arginyl-tRNA synthetase, class Ic; IPR001412 Aminoacyl-tRNA synthetase, class I, conserved site; IPR005148 Arginyl tRNA synthetase, class Ic, N-terminal; IPR008909 DALR anticodon binding; IPR009080 Aminoacyl-tRNA synthetase, class 1a, anticodon-binding; IPR015945 Arginyl-tRNA synthetase, class Ic, core;	GO:0000166 nucleotide binding // GO:0004814 arginine-tRNA ligase activity // GO:0005524 ATP binding // GO:0005737 cytoplasm // GO:0006412 translation // GO:0006420 arginyl-tRNA aminoacylation // GO:0004812 aminoacyl-tRNA ligase activity // GO:0006418 tRNA aminoacylation for protein translation
54091	1881.81	-1.38547	1.06736	-2.45283	Putative u4/u6 small nuclear ribonucleoprotein	pfam08572	IPR013881 Pre-mRNA-splicing factor 3	GO:0000398 mRNA splicing, via spliceosome; GO:0046540 U4/U6 x U5 tri-snRNP complex
28325	1885.65	1.63868	-0.507914	2.1466	HMG-box transcription factor SOX5	pfam00505	IPR009071 High mobility group box, HMG; IPR000910 High mobility group box, HMG1/HMG2
132739	1886.21	-1.25033	0.929917	-2.18024	Predicted dehydrogenase	pfam13460	IPR016040 NAD(P)-binding	GO:0003824 catalytic activity // GO:0005488 binding // GO:0008152 metabolic process
301414	1891.75	-1.38875	0.280677	-1.66943	6-phosphogluconate dehydrogenase	pfam00393; pfam03446	IPR006113 6-phosphogluconate dehydrogenase, decarboxylating	GO:0004616 phosphogluconate dehydrogenase (decarboxylating) activity // GO:0006098 pentose-phosphate shunt // GO:0050661 NADP binding // GO:0016491 oxidoreductase activity // GO:0003824 catalytic activity // GO:0005488 binding // GO:0008152 metabolic process
133893	1894.73	-1.69472	0.769681	-2.4644	Conserved WD40 repeat-containing protein	pfam00400; pfam17120	IPR011046 WD40 repeat-like	GO:0005515 protein binding
295125	1900.97	-0.823128	1.43236	-2.25549	Cytochrome P450 CYP3/CYP5/CYP6/CYP9 subfamilies	pfam00067	IPR002401 Cytochrome P450, E-class, group I; IPR001128 Cytochrome P450	GO:0004497 monooxygenase activity // GO:0005506 iron ion binding // GO:0006118 electron transport // GO:0020037 heme binding // GO:0050381 unspecific monooxygenase activity
83451	1907.03	-1.74785	0.65203	-2.39988	Glycolipid 2-alpha-mannosyltransferase (alpha-1,2-mannosyltransferase), GT15	pfam01793	IPR002685 Glycosyl transferase, family 15	GO:0004377 glycolipid 2-alpha-mannosyltransferase activity // GO:0006486 protein amino acid glycosylation // GO:0016020 membrane
134074	1907.55	-1.07899	0.475272	-1.55426	COP9 signalosome, subunit CSN5	pfam01398	IPR003639 Mov34-1; IPR000555 Mov34/MPN/PAD-1	GO:0008234 cysteine-type peptidase activity
231657	1910.23	-1.51799	1.09828	-2.61627	Ankyrin repeat	pfam00023; pfam13637	IPR002110 Ankyrin	GO:0005515 protein binding
127525	1918.99	-0.920506	0.63797	-1.55848	oligopeptide transporter protein	pfam03169	IPR004813 Oligopeptide transporter OPT superfamily; IPR004648 Tetrapeptide transporter, OPT1/isp4	GO:0055085 transmembrane transport
290327	1923.77	1.44821	-0.942757	2.39096	hypothetical protein, similar to low affinity iron permease	pfam04120	IPR007251 Low affinity iron permease	GO:0055085 transmembrane transport
300080	1927.07	2.13417	-0.541258	2.67543	hypothetical protein
301493	1928.84	-1.51096	0.48446	-1.99542	Spermidine synthase	pfam01564	IPR001045 Spermine synthase	GO:0003824 catalytic activity // GO:0004766 spermidine synthase activity
314865	1932.91	-1.35949	1.15304	-2.51254	protein with unknown function	PRK10263
49590	1934.82	-2.16185	0.374198	-2.53605	hypothetical protein with similarity to RPN6	pfam01399	IPR000717 Proteasome component region PCI; IPR013143 PCI/PINT associated module	GO:0005515 protein binding
318005	1937.61	1.59886	-0.773036	2.37189	hypothetical protein with homeodomain-like domain	pfam13384	IPR009057 Homeodomain-like	GO:0003677 DNA binding
161081	1938.25	1.37303	-0.419789	1.79282	putative Cd2+/Zn2+ transporter protein	pfam01545	IPR002524 Cation efflux protein	GO:0006812 cation transport // GO:0008324 cation transmembrane transporter activity // GO:0016020 membrane
298437	1944.79	0.271415	-1.37813	1.64954	Predicted DNA-binding protein	pfam00010	IPR011598 Helix-loop-helix DNA-binding; IPR001092 Basic helix-loop-helix dimerisation region bHLH	GO:0005634 nucleus // GO:0030528 transcription regulator activity // GO:0045449 regulation of transcription
320325	1947.23	1.39686	-0.344258	1.74112	beta-1,6-N-acetylglucosaminyltransferase, contains WSC domain	pfam00249; pfam13921	IPR014778 Myb, DNA-binding; IPR009057 Homeodomain-like; IPR001005 SANT, DNA-binding	GO:0003677 DNA binding
34405	1952.17	-1.56521	0.463343	-2.02855	Signal recognition particle, subunit Srp68	pfam16969		GO:0006614 SRP-dependent cotranslational protein targeting to membrane; GO:0005047 signal recognition particle binding; GO:0008312 7S RNA binding; GO:0030942 endoplasmic reticulum signal peptide binding; GO:0005786 signal recognition particle, endoplasmic reticulum targeting
152072	1952.79	-0.655176	0.948818	-1.60399	putative proteasome-substrate-size regulator protein	pfam16507, pfam11919; pfam16547	IPR016024 Armadillo-type fold; IPR000357 HEAT	GO:0005488 binding
145887	1953.84	1.56229	-0.241703	1.804	Tyrosyl-tRNA synthetase, cytoplasmic	pfam00579	IPR016485 Tyrosine tRNA ligase, archaeal/eukaryotic; IPR002307 Tyrosyl-tRNA synthetase, class Ib, bacterial/mitochondrial; IPR002305 Aminoacyl-tRNA synthetase, class Ib	GO:0000166 nucleotide binding // GO:0004812 aminoacyl-tRNA ligase activity // GO:0005524 ATP binding // GO:0005737 cytoplasm // GO:0006412 translation // GO:0006418 tRNA aminoacylation for protein translation // GO:0004831 tyrosine-tRNA ligase activity // GO:0006437 tyrosyl-tRNA aminoacylation
207755	1963.88	0.898715	-0.960435	1.85915	8-oxoguanine DNA glycosylase	pfam00730	IPR011257 DNA glycosylase; IPR003265 HhH-GPD	GO:0006284 base-excision repair // GO:0003824 catalytic activity // GO:0006281 DNA repair // GO:0003677 DNA binding // GO:0003684 damaged DNA binding // GO:0006289 nucleotide-excision repair // GO:0008534 oxidized purine base lesion DNA N-glycosylase activity
302918	1964	-2.18701	0.0622369	-2.24925	TPR domain-containing protein	pfam13414	IPR013026 Tetratricopeptide region	GO:0005515 protein binding
297052	1967.02	1.37966	-0.730317	2.10998	Predicted membrane protein	pfam04511	IPR007599 Der1-like
218896	1977.68	-1.35156	0.524722	-1.87628	VAMP-associated protein involved in inositol metabolism	pfam12681	Glyoxalase/Bleomycin resistance protein/Dihydroxybiphenyl dioxygenase (IPR029068)
298638	1978.93	1.48813	-0.339946	1.82807	Mitochondrial import inner membrane translocase, subunit TIM23	fam02466	IPR003397 Mitochondrial import inner membrane translocase, subunit Tim17/22	GO:0005743 mitochondrial inner membrane // GO:0008565 protein transporter activity // GO:0015031 protein transport
155531	1981.5	1.54584	-0.45405	1.99989	Uncharacterized conserved protein with TLDc domain	pfam07534	IPR006571 TLDc
151618	1987.41	-1.81461	0.819413	-2.63402	Translocase of outer mitochondrial membrane complex, subunit TOM70/TOM72	pfam00515; pfam13431; pfam13414	IPR001440 Tetratricopeptide TPR-1; IPR005687 Mitochondrial import translocase, subunit Tom70; IPR013026 Tetratricopeptide region; IPR013105 Tetratricopeptide TPR2 ;	GO:0005741 mitochondrial outer membrane // GO:0006886 intracellular protein transport // GO:0015450 P-P-bond-hydrolysis-driven protein transmembrane transporter activity // GO:0004721 phosphoprotein phosphatase activity // GO:0004723 calcium-dependent protein serine/threonine phosphatase activity // GO:0004724 magnesium-dependent protein serine/threonine phosphatase activity // GO:0005963 magnesi…
41991	1989.28	1.48672	-0.471785	1.95851	protein with unknown function	COG2945	Alpha/Beta hydrolase fold (IPR029058)
281104	1999.27	-1.84409	0.34335	-2.18745	17 beta-hydroxysteroid dehydrogenase type 3, HSD17B3		IPR016084 Haem oxygenase-like, multi-helical
297472	2004.23	1.75377	3.43258	-1.67881	hypothetical protein
139926	2012.14	-0.886275	1.06478	-1.95105	26S proteasome regulatory complex, subunit RPN5/PSMD12	pfam01399	IPR000717 Proteasome component region PCI	GO:0004298 threonine endopeptidase activity // GO:0004299 proteasome endopeptidase activity
82738	2015.16	2.08947	-0.910627	3.0001	protein with unknown function	pfam05368; pfam00106	IPR016040 NAD(P)-binding, IPR008030 NmrA-like	GO:0006808 regulation of nitrogen utilization // GO:0016564 transcription repressor activity // GO:0003824 catalytic activity // GO:0005488 binding // GO:0008152 metabolic process
43714	2016.1	2.08484	0.202456	1.88238	Alcohol dehydrogenase, class V	pfam08240	IPR002328 Alcohol dehydrogenase, zinc-containing, conserved site; IPR011032 GroES-like ; IPR013149 Alcohol dehydrogenase, zinc-binding ; IPR013154 Alcohol dehydrogenase GroES-like	GO:0008270 zinc ion binding // GO:0016491 oxidoreductase activity // GO:0003824 catalytic activity // GO:0005488 binding // GO:0008152 metabolic process // GO:0046029 mannitol dehydrogenase activity
297915	2017.88	-1.6615	0.782567	-2.44407	Trichoderma unique protein
258925	2018.33	-1.30977	0.640422	-1.95019
80276	2024.72	-1.49424	0.340996	-1.83523	protein with unknown function	pfam10259	RAVE subunit 2/Rogdi (IPR028241)
128537	2030.99	-0.903507	0.742215	-1.64572	Ubiquinol cytochrome c reductase, subunit QCR2	pfam00675; pfam05193	IPR011249 Metalloenzyme, LuxS/M16 peptidase-like, metal-binding; etc	GO:0004222 metalloendopeptidase activity // GO:0006508 proteolysis // GO:0008270 zinc ion binding // GO:0003824 catalytic activity // GO:0046872 metal ion binding // GO:0008121 ubiquinol-cytochrome-c reductase activity
256544	2052.2	-0.838666	0.767921	-1.60659	Ta unique protein
51515	2052.28	0.89693	-1.0734	1.97033	Nuclear localization sequence binding protein	pfam00076	IPR000504 RNA recognition motif, RNP-1	GO:0003676 nucleic acid binding
46734	2056.31	-1.28348	0.527032	-1.81051	TPR-containing nuclear phosphoprotein that regulates K(+) uptake	pfam06632; pfam13414; pfam05672	IPR013026 Tetratricopeptide region; IPR001440 Tetratricopeptide TPR-1	GO:0004693 cyclin-dependent protein kinase activity
161068	2059.36	-1.64336	1.03163	-2.67499	Multidrug/pheromone exporter, ABC superfamily	pfam00005; pfam00664; pfam13304	IPR011527 ABC transporter, transmembrane region, type 1; IPR003593 AAA+ ATPase, core	GO:0005524 ATP binding // GO:0006810 transport // GO:0016021 integral to membrane // GO:0042626 ATPase activity, coupled to transmembrane movement of substances // GO:0016887 ATPase activity // GO:0000166 nucleotide binding // GO:0017111 nucleoside-triphosphatase activity
43400	2063.93	2.75931	-0.240657	2.99996	Alcohol dehydrogenase, class V	pfam00107	IPR003006 Immunoglobulin/major histocompatibility complex, conserved site; IPR002328 Alcohol dehydrogenase, zinc-containing, conserved site	GO:0008270 zinc ion binding // GO:0016491 oxidoreductase activity // GO:0003824 catalytic activity // GO:0005488 binding // GO:0008152 metabolic process // GO:0000252 C-3 sterol dehydrogenase (C-4 sterol decarboxylase) activity // GO:0000253 3-keto sterol reductase activity // GO:0004033 aldo-keto reductase activity // GO:0004448 isocitrate dehydrogenase activity // GO:0004495 mevaldate reductase…
137421	2065.29	-1.88594	0.569754	-2.4557	GTP-binding protein, HSR1-related	pfam01926	IPR002917 GTP-binding protein, HSR1-related	GO:0005525 GTP binding // GO:0005622 intracellular
132504	2069.27	-0.681818	1.0977	-1.77952	AAA+-type ATPase containing the peptidase M41 domain	pfam01434; pfam00004; pfam06068	IPR003593 AAA+ ATPase, core; IPR000642 Peptidase M41	GO:0004222 metalloendopeptidase activity // GO:0005524 ATP binding // GO:0006508 proteolysis // GO:0000166 nucleotide binding // GO:0017111 nucleoside-triphosphatase activity // GO:0016020 membrane // GO:0030163 protein catabolic process // GO:0004249 stromelysin 3 activity // GO:0008133 collagenase activity // GO:0008319 prenyl protein specific endopeptidase activity // GO:0030402 matrilysin-2 a…
143748	2071.41	-1.12573	0.691227	-1.81695	acetyl-coenzyme A synthetase	pfam16177; pfam00501	IPR011904 Acetate--CoA ligase; IPR000873 AMP-dependent synthetase and ligase	GO:0003824 catalytic activity // GO:0008152 metabolic process // GO:0003987 acetate-CoA ligase activity // GO:0016208 AMP binding
139437	2079.7	-1.40489	1.06628	-2.47118	SWI-SNF chromatin-remodeling complex protein
138040	2095.27	-1.26485	0.919281	-2.18413	putative protein with RNA recognition motif, RNP-1	pfam14259	IPR000504 RNA recognition motif, RNP-1	GO:0003676 nucleic acid binding
298009	2097.92	-1.1894	0.373033	-1.56243	NAD-dependent malate dehydrogenase	pfam00056	IPR001236 Lactate/malate dehydrogenase; etc.	GO:0006100 tricarboxylic acid cycle intermediate metabolic process // GO:0016491 oxidoreductase activity // GO:0006108 malate metabolic process // GO:0016615 malate dehydrogenase activity // GO:0006096 glycolysis // GO:0016616 oxidoreductase activity, acting on the CH-OH group of donors, NAD or NADP as acceptor // GO:0044262 cellular carbohydrate metabolic process // GO:0030060 L-malate dehydroge…
318120	2098.02	-1.66542	0.542534	-2.20795	Uncharacterized conserved coiled-coil protein		IPR015894 Guanylate-binding protein, N-terminal	GO:0003924 GTPase activity // GO:0005525 GTP binding
302651	2107.97	-1.30209	0.381539	-1.68363	Lysine-ketoglutarate reductase/saccharopine dehydrogenase	pfam03435	IPR016040 NAD(P)-binding; IPR005097 Saccharopine dehydrogenase	GO:0003824 catalytic activity // GO:0005488 binding // GO:0008152 metabolic process // GO:0004755 saccharopine dehydrogenase (NADP+, L-glutamate-forming) activity
155981	2109	-2.28972	0.337276	-2.62699	Predicted phosphoglycerate mutase	pfam00300	IPR013078 Phosphoglycerate mutase; IPR001345 Phosphoglycerate/bisphosphoglycerate mutase	GO:0003824 catalytic activity // GO:0008152 metabolic process
257160	2109.43	1.15657	-0.344088	1.50065	60S ribosomal protein L44	pfam00935	IPR011332 Ribosomal protein, zinc-binding< IPR000552 Ribosomal protein L44e	GO:0003735 structural constituent of ribosome // GO:0005622 intracellular // GO:0005840 ribosome // GO:0006412 translation
143968	2114.59	1.30296	-0.439852	1.74281	DNA-directed RNA polymerase, subunit RPB7.0	pfam03604	IPR006591 RNA polymerase Rbp10	GO:0003677 DNA binding // GO:0003899 DNA-directed RNA polymerase activity // GO:0006350 transcription // GO:0003900 DNA-directed RNA polymerase I activity // GO:0003901 DNA-directed RNA polymerase II activity // GO:0003902 DNA-directed RNA polymerase III activity // GO:0034062 RNA polymerase activity
183698	2115.94	-1.52225	0.373205	-1.89546	fasciclin domain-containing protein	pfam02469	IPR000782 Beta-Ig-H3/fasciclin
258816	2125.84	1.50712	-0.499013	2.00614	Ta unique protein
39351	2129.74	0.895831	-0.729579	1.62541	putative Ost4 of the oligosaccharyltransferase complex	pfam10215	Oligosaccaryltransferase (IPR018943)
141114	2135.94	-1.39986	0.566495	-1.96635	Vacuolar H+-ATPase V1 sector, subunit B	pfam00006	IPR000194 ATPase, F1/V1/A1 complex, alpha/beta subunit, nucleotide-binding; etc.	GO:0015078 hydrogen ion transmembrane transporter activity // GO:0016469 proton-transporting two-sector ATPase complex // GO:0015986 ATP synthesis coupled proton transport // GO:0046933 hydrogen ion transporting ATP synthase activity, rotational mechanism // GO:0046961 hydrogen ion transporting ATPase activity, rotational mechanism // GO:0005737 cytoplasm // GO:0008553 hydrogen-exporting ATPase a…
274882	2136.77	-2.01537	-0.100226	-1.91514	RRM motif-containing protein	pfam00076	IPR000504 RNA recognition motif, RNP-1	GO:0003676 nucleic acid binding
297304	2138.42	-2.05423	0.157535	-2.21177	Trichoderma unique protein
80439	2140.24	1.00289	-0.926242	1.92913	protein with unknown function	pfam08588	IPR013897 Protein of unknown function DUF1769
138571	2145.99	-2.49137	0.439397	-2.93077	Monodehydroascorbate/ferredoxin reductase	pfam00355; pfam00070	IPR001100 Pyridine nucleotide-disulphide oxidoreductase, class I, IPR001327 Pyridine nucleotide-disulphide oxidoreductase, NAD-binding region, IPR005806 Rieske [2Fe-2S] region, IPR013027 FAD-dependent pyridine nucleotide-disulphide oxidoreductase, IPR016156 FAD/NAD-linked reductase, dimerisation	GO:0006118 electron transport // GO:0016491 oxidoreductase activity // GO:0050660 FAD binding
300263	2146.9	-0.954254	0.641141	-1.59539	Ta unique protein
255230	2156.42	1.12048	-0.56621	1.68669	Ta unique protein
238842	2167.01	1.22971	-0.447026	1.67674	Nuclear receptor coregulator SMRT/SMRTER, contains Myb-like domains
148635	2167.22	-1.35363	0.734368	-2.08799	hypothetical protien with smilarity to Sft2,, vesicle mediated transport function	pfam04178	IPR011691 SFT2-like	GO:0006810 transport; GO:0016192 vesicle-mediated transport; GO:0016021 integral component of membrane
301546	2168.85	1.54082	-0.267983	1.8088	40S ribosomal protein S25	pfam03297	IPR004977 Ribosomal protein S25
300077	2170.65	1.62117	-0.398823	2.02	cytochrome c	pfam00034	IPR009056 Cytochrome c, monohaem; IPR003088 Cytochrome c, class I; IPR002327 Cytochrome c, class IA/ IB	GO:0005506 iron ion binding // GO:0006118 electron transport // GO:0009055 electron carrier activity // GO:0020037 heme binding
91815	2174.16	1.29295	-1.53094	2.82389	hypothetical protein
29235	2181.94	-1.53296	0.727997	-2.26096	Serine/threonine protein kinase Chk2 and related proteins	pfam00498; pfam00069	IPR017441 Protein kinase ATP binding, conserved site; etc	GO:0004672 protein kinase activity // GO:0005524 ATP binding // GO:0006468 protein amino acid phosphorylation // GO:0004713 protein-tyrosine kinase activity // GO:0004674 protein serine/threonine kinase activity
161359	2190.8	-1.38588	0.78324	-2.16912	Rho GTPase effector BNI1 and related formins	pfam02181; pfam06371; pfam06367	IPR003104 Actin-binding FH2 and DRF autoregulatory etc.	GO:0003779 actin binding // GO:0016043 cellular component organization and biogenesis // GO:0030036 actin cytoskeleton organization and biogenesis // GO:0017048 Rho GTPase binding // GO:0004806 triacylglycerol lipase activity
260217	2192.67	1.74443	-0.319969	2.0644	protein with unknown function	pfam12223	Protein of unknown function DUF3602 (IPR022024)
142728	2199.85	-1.06695	0.891446	-1.95839	Methylmalonate semialdehyde dehydrogenase	pfam00171	IPR015590 Aldehyde dehydrogenase; etc.	GO:0004491 methylmalonate-semialdehyde dehydrogenase (acylating) activity // GO:0006573 valine metabolic process // GO:0008152 metabolic process // GO:0016491 oxidoreductase activity
84532	2203.13	1.70661	-0.312423	2.01903	Alpha/beta hydrolase	pfam00561	IPR012020 AB-hydrolase YheT, putative; IPR000073 Alpha/beta hydrolase fold-1
298047	2204.99	-0.781162	0.824981	-1.60614	protein with Forkhead associated domain	pfam17123; pfam00498; pfam12678	IPR008984 SMAD/FHA domain; IPR001841 Zinc finger, RING-type; IPR000253 Forkhead-associated	GO:0005515 protein binding // GO:0008270 zinc ion binding
131158	2215.84	2.72347	-0.139001	2.86247	hypothetical protein
296510	2216.74	-1.58142	0.10914	-1.69056	Gamma-glutamyltransferase	pfam01019	IPR000101 Gamma-glutamyltranspeptidase	GO:0003840 gamma-glutamyltransferase activity
301235	2219.4	-2.07339	0.362643	-2.43603	MAP kinase Tmk3/Hog1	pfam00069	IPR008352 MAP kinase, p38; IPR003527 MAP kinase, conserved site etc.	GO:0004672 protein kinase activity // GO:0005524 ATP binding // GO:0006468 protein amino acid phosphorylation // GO:0004713 protein-tyrosine kinase activity // GO:0004674 protein serine/threonine kinase activity // GO:0004707 MAP kinase activity
258467	2220.39	-1.78749	0.275322	-2.05886	hypothetical protein
301737	2222.88	2.05634	0.10256	1.95378	Molecular chaperone (small heat-shock protein Hsp26/Hsp42)	pfam00011	IPR008978 HSP20-like chaperone; IPR002068 Heat shock protein Hsp20
155819	2230.79	0.508647	-1.67784	2.18648	hypothetical protein
137809	2234.47	-2.53769	0.096675	-2.63437	GH92, putative alpha-1,2-mannosidase	pfam07971	IPR005887 Alpha-1,2-mannosidase, putative; IPR012939 Glycosyl hydrolase 92	GO:0005975 carbohydrate metabolic process; GO:0003824 catalytic activity; GO:0030246 carbohydrate binding
230385	2237.54	-0.943056	0.690969	-1.63402	SWI-SNF chromatin-remodeling complex protein	pfam02940	IPR004206 mRNA capping enzyme, beta chain	GO:0004651 polynucleotide 5'-phosphatase activity // GO:0005634 nucleus // GO:0006370 mRNA capping // GO:0008766 UDP-N-acetylmuramoylalanyl-D-glutamyl-2,6-diaminopimelate-D-alanyl-D-alanine ligase activity // GO:0018169 ribosomal S6-glutamic acid ligase activity // GO:0043773 coenzyme F420-0 gamma-glutamyl ligase activity // GO:0043774 coenzyme F420-2 alpha-glutamyl ligase activity
128727	2239.03	-1.51261	0.28707	-1.79453	Lysyl-tRNA synthetase (class II)	pfam01336; pfam00152	IPR004365 Nucleic acid binding, OB-fold, tRNA/helicase-type; etc.	GO:0000166 nucleotide binding // GO:0004824 lysine-tRNA ligase activity // GO:0005524 ATP binding // GO:0005737 cytoplasm // GO:0006412 translation // GO:0006430 lysyl-tRNA aminoacylation // GO:0004812 aminoacyl-tRNA ligase activity // GO:0006418 tRNA aminoacylation for protein translation // GO:0003676 nucleic acid binding
297965	2243.58	1.30071	-0.467967	1.76868	Histones H3 and H4	pfam15630; pfam00125	IPR009072 Histone-fold; IPR007125 Histone core; IPR000164 Histone H3	GO:0000786 nucleosome // GO:0003677 DNA binding // GO:0005634 nucleus // GO:0006334 nucleosome assembly
254893	2257.41	-1.50911	0.154514	-1.66363	hypothetical protein
149595	2261.35	-1.77192	0.300214	-2.07213	Permease of the major facilitator superfamily	pfam07690	IPR007114 Major facilitator superfamily etc	GO:0005215 transporter activity // GO:0006810 transport // GO:0016021 integral to membrane
153342	2262.45	-1.09578	0.765714	-1.8615	Alanyl-tRNA synthetase	pfam07973; pfam02272; pfam01411	IPR002318 Alanyl-tRNA synthetase, class Iic; etc.	GO:0004813 alanine-tRNA ligase activity // GO:0005524 ATP binding // GO:0005737 cytoplasm // GO:0006412 translation // GO:0006419 alanyl-tRNA aminoacylation // GO:0003676 nucleic acid binding // GO:0016876 ligase activity, forming aminoacyl-tRNA and related compounds // GO:0043039 tRNA aminoacylation
297967	2266.3	2.1522	-0.375812	2.52801	hypothetical protein
303026	2268.11	1.14621	-0.564129	1.71034	putative UDP-galactose transporter	pfam08449	IPR004853 Protein of unknown function DUF250; IPR004689 UDP-galactose transporter	GO:0005338 nucleotide-sugar transmembrane transporter activity // GO:0015780 nucleotide-sugar transport // GO:0016021 integral to membrane
42274	2269.24	1.56285	-0.346912	1.90976	U1-like Zn-finger-containing protein, probabl erole in RNA processing/splicing	pfam12171	IPR007087 Zinc finger, C2H2-type	GO:0003676 nucleic acid binding // GO:0005622 intracellular // GO:0008270 zinc ion binding
300455	2288.93	0.9942	-0.803337	1.79754	protein with unknown function	pfam10906	MIOREX complex component 7 (IPR020301)
77418	2291.47	1.54236	-0.337541	1.8799	hydrophobin
165307	2291.52	-1.82554	0.581122	-2.40666	TFIIF-interacting CTD phosphatase, including NLI-interacting factor (involved in RNA polymerase II regulation)	pfam03031	IPR011948 Dullard-like phosphatase domain; IPR004274 NLI interacting factor	GO:0016791 phosphoric monoester hydrolase activity // GO:0004721 phosphoprotein phosphatase activity // GO:0004723 calcium-dependent protein serine/threonine phosphatase activity // GO:0004724 magnesium-dependent protein serine/threonine phosphatase activity // GO:0005963 magnesium-dependent protein serine/threonine phosphatase complex // GO:0008420 CTD phosphatase activity // GO:0008597 calcium-…
301084	2292.22	-1.45471	0.363141	-1.81785	Asparaginyl-tRNA synthetase	pfam01336; pfam00152	IPR002312 Aspartyl-tRNA synthetase, class Iib; etc.	GO:0000166 nucleotide binding // GO:0004815 aspartate-tRNA ligase activity // GO:0005524 ATP binding // GO:0005737 cytoplasm // GO:0006412 translation // GO:0006422 aspartyl-tRNA aminoacylation // GO:0004812 aminoacyl-tRNA ligase activity // GO:0006418 tRNA aminoacylation for protein translation // GO:0003676 nucleic acid binding // GO:0004816 asparagine-tRNA ligase activity // GO:0006421 asparag…
298044	2292.44	1.34223	-0.184054	1.52628	hypothetical protein
301172	2303.86	1.34299	-0.407163	1.75015	Ras-like GTPase Ras1	pfam08477; pfam00071	IPR003578 Ras small GTPase, Rho type; etc.	GO:0005525 GTP binding // GO:0007264 small GTPase mediated signal transduction // GO:0003924 GTPase activity // GO:0005515 protein binding // GO:0006886 intracellular protein transport // GO:0006913 nucleocytoplasmic transport // GO:0007165 signal transduction // GO:0005622 intracellular // GO:0015031 protein transport
290249	2321.85	1.37553	-0.425471	1.801	Vacuolar sorting protein VPS1, dynamin, and related proteins	pfam00350	IPR001401 Dynamin, GTPase region	GO:0003924 GTPase activity // GO:0005525 GTP binding // GO:0008549 dynamin GTPase activity
89240	2323.85	0.070409	-2.89268	2.96309	Trichoderma unique protein
128075	2327.18	-2.16001	0.336389	-2.4964	Threonyl-tRNA synthetase	pfam00587	IPR006195 Aminoacyl-tRNA synthetase, class II	GO:0000166 nucleotide binding // GO:0004812 aminoacyl-tRNA ligase activity // GO:0005524 ATP binding // GO:0005737 cytoplasm // GO:0006412 translation // GO:0006418 tRNA aminoacylation for protein translation // GO:0004829 threonine-tRNA ligase activity // GO:0006435 threonyl-tRNA aminoacylation // GO:0016876 ligase activity, forming aminoacyl-tRNA and related compounds // GO:0043039 tRNA aminoac…
289308	2329.54	-2.87912	0.0214116	-2.90053	putative protein with RNA polymerase sigma factor 54	pfam02911	IPR002078 RNA polymerase sigma factor 54, interaction	GO:0005524 ATP binding // GO:0005622 intracellular // GO:0006355 regulation of transcription, DNA-dependent // GO:0008134 transcription factor binding
297741	2334.43	-1.80422	0.74853	-2.55275	Glyceraldehyde 3-phosphate dehydrogenase	pfam00044; pfam02800	IPR016040 NAD(P)-binding; IPR006424 Glyceraldehyde-3-phosphate dehydrogenase, type I; IPR000173 Glyceraldehyde 3-phosphate dehydrogenase	GO:0004365 glyceraldehyde-3-phosphate dehydrogenase (phosphorylating) activity // GO:0006096 glycolysis // GO:0051287 NAD binding // GO:0006006 glucose metabolic process // GO:0008943 glyceraldehyde-3-phosphate dehydrogenase activity // GO:0003824 catalytic activity // GO:0005488 binding // GO:0008152 metabolic process
255595	2336.49	-2.00667	0.391682	-2.39835	Inorganic pyrophosphatase/Nucleosome remodeling factor, subunit NURF38	pfam00719	IPR008162 Inorganic pyrophosphatase	GO:0000287 magnesium ion binding // GO:0004427 inorganic diphosphatase activity // GO:0005737 cytoplasm // GO:0006796 phosphate metabolic process
154801	2336.94	-1.07071	0.497025	-1.56774	Predicted MFS transporter	pfam00083	IPR016196 MFS general substrate transporter; IPR003663 Sugar transporter etc.	GO:0005351 sugar:hydrogen ion symporter activity // GO:0008643 carbohydrate transport // GO:0016020 membrane // GO:0005215 transporter activity // GO:0006810 transport // GO:0016021 integral to membrane // GO:0008733 L-arabinose isomerase activity
142047	2341.44	2.12031	-0.239592	2.3599	hypothetical protein
281469	2345.86	-2.6912	-0.188174	-2.50303	protein with unknown function		Leucine-rich repeat domain, L domain-like (IPR032675)
80336	2352.41	1.09326	-0.899824	1.99309	Kynurenine 3-monooxygenase and related flavoprotein monooxygenases	pfam08491; pfam01494	IPR003042 Aromatic-ring hydroxylase; IPR002938 Monooxygenase, FAD-binding	GO:0004497 monooxygenase activity // GO:0006118 electron transport // GO:0006725 aromatic compound metabolic process // GO:0008152 metabolic process // GO:0016491 oxidoreductase activity // GO:0004502 kynurenine 3-monooxygenase activity
294411	2355.55	-1.24012	0.383548	-1.61447	putative ATP synthase regulation protein	pfam08637	IPR003754 Tetrapyrrole biosynthesis, uroporphyrinogen III synthase; IPR013946 Nuclear control of ATP synthase 2	GO:0004852 uroporphyrinogen-III synthase activity // GO:0033014 tetrapyrrole biosynthetic process
302859	2364.09	-0.903014	0.647509	-1.55052	Choline phosphate cytidylyltransferase/Predicted CDP-ethanolamine synthase	pfam01467;	IPR004821 Cytidyltransferase-related; IPR004820 Cytidylyltransferase	GO:0009058 biosynthetic process // GO:0016779 nucleotidyltransferase activity // GO:0003824 catalytic activity
268003	2366.88	-1.32832	0.945175	-2.2735	KEKE-like motif-containing transcription regulator (Rlr1)/suppressor of sin4	pfam05205		GO:0003755 peptidyl-prolyl cis-trans isomerase activity // GO:0004600 cyclophilin // GO:0030051 FK506-sensitive peptidyl-prolyl cis-trans isomerase // GO:0042027 cyclophilin-type peptidyl-prolyl cis-trans isomerase activity
54661	2369.66	2.23237	-0.388632	2.621	Alcohol dehydrogenase, class IV	pfam00465	IPR001670 Iron-containing alcohol dehydrogenase	GO:0008152 metabolic process // GO:0016491 oxidoreductase activity // GO:0046872 metal ion binding // GO:0004022 alcohol dehydrogenase activity // GO:0004023 alcohol dehydrogenase activity, metal ion-independent // GO:0004024 alcohol dehydrogenase activity, zinc-dependent // GO:0004025 alcohol dehydrogenase activity, iron-dependent
172897	2370.93	-1.29451	0.709297	-2.00381	protein with unknown function	pfam13889; pfam13915
202252	2380.59	1.40272	-0.384973	1.78769	TatD-related DNase	pfam01026	IPR001130 Deoxyribonuclease, TatD-related	GO:0016888 endodeoxyribonuclease activity, producing 5'-phosphomonoesters
222165	2392.64	-1.09277	0.651539	-1.74431	RNA-binding protein RBM5 and related proteins, contain G-patch and RRM domains	pfam01424; pfam01585	IPR001374 Single-stranded nucleic acid binding R3H; IPR000467 D111/G-patch	GO:0003676 nucleic acid binding // GO:0005622 intracellular
297034	2395.46	1.57122	-0.110063	1.68128	Ta unique protein
285511	2396.36	1.4874	-0.0813714	1.56877	Exosomal 3'-5' exoribonuclease complex subunit Rrp40	pfam15985	IPR016027 Nucleic acid-binding, OB-fold-like	GO:0000175 3'-5'-exoribonuclease activity // GO:0004534 5'-3' exoribonuclease activity
93057	2400.66	-1.5683	0.33566	-1.90396	hypothetical protein			GO:0003899 DNA-directed RNA polymerase activity // GO:0003900 DNA-directed RNA polymerase I activity // GO:0003901 DNA-directed RNA polymerase II activity // GO:0003902 DNA-directed RNA polymerase III activity // GO:0034062 RNA polymerase activity
139042	2401.73	0.64761	-1.28227	1.92988	Exocyst subunit - Sec10p	pfam07393	IPR009976 Exocyst complex component Sec10	GO:0005737 cytoplasm // GO:0006887 exocytosis // GO:0048278 vesicle docking
297573	2407.43	1.45721	-1.4818	2.93901	hypothetical protein
270940	2411.3	1.70771	-0.908846	2.61655	Ta unique protein
152588	2413.26	-1.03654	0.516332	-1.55288	AAA+-type ATPase	pfam00004; pfam02359; pfam02933; pfam09336; pfam05496	IPR003593 AAA+ ATPase, core; IPR009010 Aspartate decarboxylase-like fold; IPR010916 TonB box, conserved site	GO:0005524 ATP binding // GO:0000166 nucleotide binding // GO:0017111 nucleoside-triphosphatase activity // GO:0016787 hydrolase activity // GO:0005488 binding // GO:0004003 ATP-dependent DNA helicase activity // GO:0004004 ATP-dependent RNA helicase activity // GO:0008026 ATP-dependent helicase activity // GO:0008094 DNA-dependent ATPase activity // GO:0008186 RNA-dependent ATPase activity // GO…
316963	2414.11	2.35959	0.221266	2.13832	beta-1,6-N-acetylglucosaminyltransferase, contains WSC domain	pfam01822	IPR013994 Carbohydrate-binding WSC, subgroup; IPR011047 Quinonprotein alcohol dehydrogenase-like; IPR002889 Carbohydrate-binding WSC
298615	2414.78	-1.20571	0.959787	-2.1655	Trichoderma unique protein
311969	2418.22	1.31495	-0.316466	1.63142	Ta unique protein
132920	2418.43	0.861702	-0.769363	1.63106	GCN5-related N-acetyltransferase	pfam13508	IPR016181 Acyl-CoA N-acyltransferase; IPR000182 GCN5-related N-acetyltransferase	GO:0008080 N-acetyltransferase activity
302820	2418.67	1.85455	-0.746502	2.60105	starter unit:acyl-carrier protein (ACP) transacylase (SAT) domain of a putative NR-PKS	pfam16073	Starter unit:ACP transacylase (IPR032088); IPR008893 WGR; IPR004102 Poly(ADP-ribose) polymerase, regulatory region
302977	2424.4	-1.05877	0.49499	-1.55376	NADH:ubiquinone oxidoreductase, NDUFV2/24 kD subunit	pfam01257	IPR012336 Thioredoxin-like fold; IPR002023 NADH dehydrogenase (ubiquinone), 24 kDa subunit	GO:0006118 electron transport // GO:0016491 oxidoreductase activity // GO:0051287 NAD binding
40706	2424.88	-1.42183	1.2238	-2.64563	Splicing coactivator SRm160/300, subunit SRm300
314604	2432.71	2.4274	0.425175	2.00223	putative protein with Basic-leucine zipper (bZIP) transcription factor	pfam07716	IPR004827 Basic-leucine zipper (bZIP) transcription factor	GO:0003700 transcription factor activity // GO:0005634 nucleus // GO:0006355 regulation of transcription, DNA-dependent // GO:0043565 sequence-specific DNA binding // GO:0046983 protein dimerization activity
298950	2433.06	-0.0406078	1.73627	-1.77688	hypothetical protein
129518	2436.2	-1.9453	-0.178552	-1.76675	Glycosyl transferase, family 8 - glycogenin	pfam01501	IPR002495 Glycosyl transferase, family 8	GO:0016051 carbohydrate biosynthetic process // GO:0016758 transferase activity, transferring hexosyl groups
302920	2445.29	0.525971	-1.63798	2.16396	hypothetical protein
280284	2446.71	2.29059	-0.547597	2.83819	Predicted thioesterase	pfam13279	HotDog domain (IPR029069)
254731	2452.29	-1.8233	0.728719	-2.55202	putative Ta unique protein
79390	2459.93	-1.19597	0.324152	-1.5251	Branched chain alpha-keto acid dehydrogenase E1, beta subunit	pfam02779; pfam02780	IPR010916 TonB box, conserved site; IPR009014 Transketolase, C-terminal/Pyruvate-ferredoxin oxidoreductase, domain II; IPR005476 Transketolase, C-terminal; IPR005475 Transketolase, central region	GO:0003824 catalytic activity // GO:0008152 metabolic process // GO:0004739 pyruvate dehydrogenase (acetyl-transferring) activity
29005	2460.36	0.43035	-1.22573	1.65608	hypothetical protein
163610	2460.84	-1.43081	0.929936	-2.36075	Histone deacetylase complex, catalytic component RPD3	pfam00850	IPR003084 Histone deacetylase; IPR000286 Histone deacetylase superfamily	GO:0004407 histone deacetylase activity // GO:0005634 nucleus // GO:0016575 histone deacetylation // GO:0047611 acetylspermidine deacetylase activity
126941	2466.18	-1.38159	0.379569	-1.76115	Auxilin-like protein and related proteins containing DnaJ domain	pfam00627	IPR001623 Heat shock protein DnaJ, N-terminal; IPR015940 Ubiquitin-associated/translation elongation factor EF1B, N-terminal, eukaryote	GO:0031072 heat shock protein binding // GO:0004682 protein kinase CK2 activity
127784	2469.15	0.901595	-0.652416	1.55401	Permease of the major facilitator superfamily	pfam07690	IPR016196 MFS general substrate transporter	GO:0005215 transporter activity // GO:0006810 transport // GO:0016021 integral to membrane
133039	2482.1	-1.52666	0.5204	-2.04706	Molecular chaperone (DnaJ superfamily)	pfam00226	IPR001623 Heat shock protein DnaJ, N-terminal; IPR003095 Heat shock protein DnaJ	GO:0031072 heat shock protein binding // GO:0006457 protein folding // GO:0051082 unfolded protein binding
28843	2484.67	-1.96646	0.208411	-2.17487	hypothetical protein
302638	2493.54	1.05736	-0.567953	1.62531	protein with unknown function	pfam06110	IPR012336 Thioredoxin-like fold; IPR010357 Protein of unknown function DUF953, thioredoxin-like; IPR006662 Thioredoxin-related	GO:0045454 cell redox homeostasis
134653	2504.85	1.39701	-0.315456	1.71247	tRNA(1-methyladenosine) methyltransferase, subunit GCD14	pfam08704	IPR014816 tRNA methyltransferase complex GCD14 subunit	GO:0030488 tRNA methylation; GO:0016429 tRNA (adenine-N1-)-methyltransferase activity; GO:0031515 tRNA (m1A) methyltransferase complex
165854	2507.79	-1.20352	0.386379	-1.5899	putative S-adenosylmethionine-dependent methyltransferase	pfam13489	IPR013217 Methyltransferase type 12
50358	2512.64	1.56873	-0.463269	2.032	Vacuolar sorting protein VPS1, dynamin, and related proteins	pfam00350; pfam01031; pfam03292	IPR001401 Dynamin, GTPase region	GO:0003924 GTPase activity // GO:0005525 GTP binding // GO:0008549 dynamin GTPase activity
272736	2512.86	-1.3588	0.745598	-2.1044	AAA ATPase containing von Willebrand factor type A (vWA) domain
29121	2528.59	-1.672	0.434948	-2.10695	Casein kinase II, beta subunit	pfam01214	IPR000704 Casein kinase II, regulatory subunit	GO:0005956 protein kinase CK2 complex // GO:0008605 protein kinase CK2 regulator activity // GO:0004682 protein kinase CK2 activity
227962	2530.83	1.53001	-0.569728	2.09974	hypothetical protein
210704	2536.02	0.376677	-1.27344	1.65011	protein with unknown function	pfam14519
258274	2537.72	0.361503	2.72975	-2.36825	Ta unique protein
316880	2539.98	-0.165999	1.91871	-2.08471	putative fungal specific transcription factor	pfam04082; pfam00172	IPR007219 Fungal specific transcription factor; IPR001138 Fungal transcriptional regulatory protein, N-terminal	GO:0003700 transcription factor activity // GO:0005634 nucleus // GO:0006355 regulation of transcription, DNA-dependent // GO:0008270 zinc ion binding // GO:0003677 DNA binding // GO:0006350 transcription
83183	2548.95	1.37194	-0.290629	1.66256	DNA-directed RNA polymerase subunit E'	pfam08292; pfam03876	IPR013238 RNA polymerase III, subunit Rpc25; PR005576 RNA polymerase Rpb7, N-terminal	GO:0003899 DNA-directed RNA polymerase activity // GO:0006350 transcription // GO:0003900 DNA-directed RNA polymerase I activity // GO:0003901 DNA-directed RNA polymerase II activity // GO:0003902 DNA-directed RNA polymerase III activity // GO:0034062 RNA polymerase activity
85321	2549.51	1.4812	-0.498198	1.9794	tRNA-dihydrouridine synthase	; pfam01207	IPR001269 Dihydrouridine synthase, DuS	GO:0008033 tRNA processing // GO:0017150 tRNA dihydrouridine synthase activity // GO:0050660 FAD binding // GO:0043738 F420H2 dehydrogenase activity // GO:0043826 sulfur oxygenase reductase activity // GO:0043883 malolactic enzyme activity // GO:0051341 regulation of oxidoreductase activity
132468	2555.18	-1.15578	0.52186	-1.67764	RNA polymerase III, second largest subunit	pfam00562	IPR007120 DNA-directed RNA polymerase, subunit 2, domain 6; etc.	GO:0003677 DNA binding // GO:0003899 DNA-directed RNA polymerase activity // GO:0006350 transcription // GO:0003900 DNA-directed RNA polymerase I activity // GO:0003901 DNA-directed RNA polymerase II activity // GO:0003902 DNA-directed RNA polymerase III activity // GO:0034062 RNA polymerase activity
148568	2556.38	-1.03142	0.603382	-1.6348	Phosphoinositide phosphatase SAC1	pfam02383; pfam12456	Inositol phosphatase (IPR022158)	GO:0004445 inositol-polyphosphate 5-phosphatase activity
256968	2556.64	0.792672	-0.887475	1.68015	Nucleolar GTPase/ATPase p130	pfam05022	IPR007718 SRP40, C-terminal
44016	2567.69	0.641515	-1.12162	1.76313	Putative translation initiation inhibitor UK114/IBM1	pfam01042	IPR013813 Endoribonuclease L-PSP/chorismate mutase-like; IPR006175 Endoribonuclease L-PSP; IPR006056 YjgF-like protein
320715	2575.89	-1.21687	0.658005	-1.87488	protein with unknown function	pfam13094
297644	2578.61	-1.55241	0.00811679	-1.56053	Nucleosome assembly protein NAP-1	pfam00956	IPR002164 Nucleosome assembly protein (NAP)	GO:0005634 nucleus // GO:0006334 nucleosome assembly
79837	2580.06	-1.58739	0.546586	-2.13397	COP9 signalosome, subunit CSN3
284470	2591.22	-1.58234	0.16907	-1.75141	hypothetical protein
302728	2592.08	1.46897	-0.616124	2.08509	Flavonol reductase/cinnamoyl-CoA reductase	cd05262	IPR016040 NAD(P)-binding; IPR001509 NAD-dependent epimerase/dehydratase	GO:0003824 catalytic activity // GO:0044237 cellular metabolic process // GO:0050662 coenzyme binding // GO:0005488 binding // GO:0008152 metabolic process
29536	2599.22	-1.02879	1.70894	-2.73774	beta-1,6-N-acetylglucosaminyltransferase, contains WSC domain
85273	2603.1	-1.55889	0.536547	-2.09544	Putative GTPase activating proteins (GAPs)	pfam01412; pfam16746; pfam00169	IPR001849 Pleckstrin-like; IPR001164 Arf GTPase activating protein	GO:0008060 ARF GTPase activator activity // GO:0008270 zinc ion binding // GO:0032312 regulation of ARF GTPase activity
46844	2607.78	-1.51704	0.911402	-2.42845	Serine/threonine protein kinase	pfam02149	IPR001772 Kinase-associated KA1	GO:0004672 protein kinase activity // GO:0005524 ATP binding // GO:0006468 protein amino acid phosphorylation // GO:0004713 protein-tyrosine kinase activity // GO:0004674 protein serine/threonine kinase activity // GO:0008443 phosphofructokinase activity // GO:0008607 phosphorylase kinase regulator activity // GO:0008819 cobinamide kinase activity // GO:0016307 phosphatidylinositol phosphate kina…
298941	2616.97	-1.09972	0.504797	-1.60451	Translation initiation factor 5 (eIF-5)	pfam01873; pfam02020	IPR002735 Translation initiation factor IF2/IF5; IPR003307 eIF4-gamma/eIF5/eIF2-epsilon; IPR016024 Armadillo-type fold; IPR003307 eIF4-gamma/eIF5/eIF2-epsilon; IPR002735 Translation initiation factor IF2/IF5	GO:0003743 translation initiation factor activity // GO:0006413 translational initiation // GO:0006446 regulation of translational initiation // GO:0005488 binding
207023	2617.32	-1.77253	0.111153	-1.88368	Calcineurin A CNA1	pfam00149	IPR006186 Serine/threonine-specific protein phosphatase and bis(5-nucleosyl)-tetraphosphatase; IPR004843 Metallophosphoesterase	GO:0016787 hydrolase activity // GO:0004721 phosphoprotein phosphatase activity // GO:0004723 calcium-dependent protein serine/threonine phosphatase activity // GO:0004724 magnesium-dependent protein serine/threonine phosphatase activity // GO:0005963 magnesium-dependent protein serine/threonine phosphatase complex // GO:0008420 CTD phosphatase activity // GO:0008597 calcium-dependent protein ser…
144523	2619.21	-1.03969	0.900858	-1.94054	putative cyclin-like F-box protein	pfam00646	IPR001810 Cyclin-like F-box	GO:0005515 protein binding
281090	2619.27	-2.42812	0.260849	-2.68897	calcium permeable channel	pfam00520; pfam02389
298040	2621.66	-1.66362	0.297932	-1.96155	60S ribosomal protein L7	pfam08079; pfam00327	IPR000517 Ribosomal protein L30, core; etc.	GO:0003735 structural constituent of ribosome // GO:0005622 intracellular // GO:0005840 ribosome // GO:0006412 translation // GO:0015934 large ribosomal subunit // GO:0030528 transcription regulator activity
77861	2623.62	0.412755	-2.35276	2.76552	protein with unknown function	pfam08240	IPR016040 NAD(P)-binding; IPR013154 Alcohol dehydrogenase GroES-like; IPR013149 Alcohol dehydrogenase, zinc-binding; IPR011032 GroES-like	GO:0003824 catalytic activity // GO:0005488 binding // GO:0008152 metabolic process // GO:0004022 alcohol dehydrogenase activity // GO:0004023 alcohol dehydrogenase activity, metal ion-independent // GO:0004024 alcohol dehydrogenase activity, zinc-dependent // GO:0004025 alcohol dehydrogenase activity, iron-dependent
300207	2637.72	-1.24012	0.383548	-1.62367	Chaperonin complex component, TCP-1 zeta subunit (CCT6)	pfam00118	IPR002423 Chaperonin Cpn60/TCP-1	GO:0005515 protein binding // GO:0005524 ATP binding // GO:0044267 cellular protein metabolic process // GO:0006457 protein folding // GO:0051082 unfolded protein binding
293654	2654.84	-1.0508	0.630772	-1.68158	WASP-interacting protein VRP1/WIP, contains WH2 domain	pfam04212		GO:0004339 glucan 1,4-alpha-glucosidase activity
310431	2658.34	1.38102	-0.391076	1.7721	Ta unique protein
243374	2661.93	-0.850425	0.698348	-1.54877	RNA helicase nonsense mRNA reducing factor (pNORF1)	pfam09416; pfam13087; pfam13245	IPR014001 DEAD-like helicase, N-terminal; IPR006935 Restriction endonuclease, type I, R subunit/Type III, Res subunit; IPR003593 AAA+ ATPase, core	GO:0000166 nucleotide binding // GO:0017111 nucleoside-triphosphatase activity // GO:0003677 DNA binding // GO:0005524 ATP binding // GO:0016787 hydrolase activity
151556	2664.6	1.35889	-0.499753	1.85865	hypothetical di-trans,poly-cis-decaprenylcistransferase	COG0020	IPR001441 Di-trans-poly-cis-decaprenylcistransferase	GO:0008152 metabolic process // GO:0016740 transferase activity
141221	2670.05	-0.652341	0.915666	-1.56801	Ribulose kinase and related carbohydrate kinases	pfam02782	IPR006003 Pentulose kinase; IPR000577 Carbohydrate kinase, FGGY	GO:0005975 carbohydrate metabolic process // GO:0019150 D-ribulokinase activity
155381	2674.93	1.47889	-0.163476	1.64237	Mitochondrial ribosomal protein L17	pfam11788	Ribosomal protein L46 (IPR021757); NUDIX hydrolase domain-like (IPR015797)	GO:0016787 hydrolase activity
297499	2675.14	-1.27512	0.877635	-2.15276	hob3 protein	pfam03114; pfam12128	IPR004148 BAR; IPR003005 Amphiphysin	GO:0005515 protein binding // GO:0005737 cytoplasm
315477	2675.43	1.50217	-1.46223	2.9644	Non-ribosomal peptide synthetase/alpha-aminoadipate reductase and related enzymes	pfam07993; pfam01370	IPR016040 NAD(P)-binding; IPR013120 Male sterility, NAD-binding	GO:0003824 catalytic activity // GO:0005488 binding // GO:0008152 metabolic process
134723	2683.76	-1.56524	0.281864	-1.8471	hypothetical transmembrane protein	pfam05602	IPR008429 Cleft lip and palate transmembrane 1	GO:0016021 integral component of membrane
215727	2686.25	-1.53519	0.380714	-1.91591	SWI-SNF chromatin remodeling complex, Snf5 subunit	pfam04855; pfam00320	IPR006939 SNF5/SMARCB1/INI1; IPR000679 Zinc finger, GATA-type	GO:0003700 transcription factor activity // GO:0005634 nucleus // GO:0006355 regulation of transcription, DNA-dependent // GO:0008270 zinc ion binding // GO:0043565 sequence-specific DNA binding // GO:0000228 nuclear chromosome // GO:0006338 chromatin remodeling
306260	2688.59	1.54945	-0.259843	1.80929	protein withShikimate dehydrogenase substrate binding domain	pfam08501	IPR013708 Shikimate dehydrogenase substrate binding, N-terminal; IPR006151 Quinate/shikimate 5-dehydrogenase/glutamyl-tRNA reductase	GO:0004764 shikimate 5-dehydrogenase activity // GO:0005737 cytoplasm // GO:0003824 catalytic activity // GO:0005488 binding // GO:0008152 metabolic process
152251	2695.09	-0.949081	1.37794	-2.32702	Projectin/twitchin and related proteins
295566	2696.98	-0.0985357	1.62632	-1.72486	predicted small secreted cysteine-rich protein		IPR000568 ATPase, F0 complex, subunit A	GO:0015992 proton transport // GO:0016020 membrane // GO:0016469 proton-transporting two-sector ATPase complex // GO:0016820 hydrolase activity, acting on acid anhydrides, catalyzing transmembrane movement of substances
298225	2697.13	1.4774	-0.0687485	1.54615	Trichoderma unique protein
12941	2698.25	1.34804	-0.365451	1.71349	putative protein with pectin lyase fold and mannose-specific lectin binding function	pfam01453	Pectin lyase fold/virulence factor (IPR011050); Pectin lyase fold (IPR012334); Bulb-type lectin domain (IPR001480)
280821	2699.93	-1.32328	0.188399	-1.51696	Growth factor receptor-bound proteins (GRB7, GRB10, GRB14)	pfam14420	IPR016160 Aldehyde dehydrogenase, conserved site	GO:0008152 metabolic process // GO:0016491 oxidoreductase activity // GO:0000810 diacylglycerol pyrophosphate phosphatase activity // GO:0004787 thiamin-pyrophosphatase activity // GO:0008413 8-oxo-7,8-dihydroguanine triphosphatase activity // GO:0008758 UDP-2,3-diacylglucosamine hydrolase activity // GO:0008796 bis(5'-nucleosyl)-tetraphosphatase activity // GO:0008828 dATP pyrophosphohydrolase a…
255508	2704.16	-1.82615	0.118973	-1.94512	hypothetical protein
300766	2706.26	-1.46413	0.36596	-1.83009	hypothetical protein
258556	2709.28	-0.972483	0.836149	-1.80863	Histidinol phosphate aminotransferase	pfam00155	IPR004839 Aminotransferase, class I and II	GO:0008152 metabolic process // GO:0016740 transferase activity // GO:0009058 biosynthetic process // GO:0016769 transferase activity, transferring nitrogenous groups // GO:0030170 pyridoxal phosphate binding // GO:0000105 histidine biosynthetic process // GO:0004400 histidinol-phosphate transaminase activity
219144	2719.8	2.29047	-1.14322	3.4337	PP-loop family protein	pfam01171	IPR011063 PP-loop	GO:0000166 nucleotide binding // GO:0005524 ATP binding // GO:0005737 cytoplasm // GO:0008033 tRNA processing // GO:0016879 ligase activity, forming carbon-nitrogen bonds
223153	2727.35	-1.5605	0.063632	-1.62413	NADP/FAD dependent oxidoreductase	pfam00667; pfam02780;	IPR009014 Transketolase, C-terminal/Pyruvate-ferredoxin oxidoreductase, domain II; IPR003097 FAD-binding, type 1; IPR002869 Pyruvate ferredoxin/flavodoxin oxidoreductase; IPR001709 Flavoprotein pyridine nucleotide cytochrome reductase; IPR001433 Oxidoreductase FAD/NAD(P)-binding	GO:0006118 electron transport // GO:0016491 oxidoreductase activity // GO:0003824 catalytic activity // GO:0008152 metabolic process
194059	2729.18	1.20457	-0.479481	1.68405	hypothetical protein with RNA recognition motif	smart00360	Nucleotide-binding alpha-beta plait domain (IPR012677)	GO:0000166 nucleotide binding
303057	2743.29	0.781714	-1.44079	2.2225	hypothetical protein
166219	2743.39	-1.84443	0.161873	-2.0063	Cytosolic sorting protein GGA2/TOM1	pfam00790; pfam03127	IPR008942 ENTH/VHS; IPR004152 GAT; IPR002014 VHS	GO:0006886 intracellular protein transport // GO:0005622 intracellular
312727	2744.89	-1.09953	1.68379	-2.78331	unique protein in Sordariomycetes		IPR000014 PAS	GO:0004871 signal transducer activity // GO:0007165 signal transduction
299186	2758.55	1.39614	-0.708152	2.10429	protein with unknown function	pfam05705	IPR008547 Protein of unknown function DUF829, eukaryotic; Alpha/Beta hydrolase fold (IPR029058)
298790	2762.31	-1.65463	-0.144041	-1.51059	hypothetical protein
79919	2763.95	0.910746	-0.930163	1.84091	predicted small secreted cysteine-rich protein (C-type lectin)
149877	2771.97	-0.680985	0.835975	-1.52012	Thiamine pyrophosphate-requiring enzyme	pfam02776; pfam02775; pfam00205	IPR012846 Acetolactate synthase, large subunit, biosynthetic; IPR012001 Thiamine pyrophosphate enzyme, N-terminal TPP binding region; IPR012000 Thiamine pyrophosphate enzyme, central region; IPR011766 Thiamine pyrophosphate enzyme, C-terminal TPP-binding; IPR000399 TPP-binding enzymes, conserved site	GO:0000287 magnesium ion binding // GO:0016740 transferase activity // GO:0030976 thiamin pyrophosphate binding // GO:0003824 catalytic activity // GO:0003984 acetolactate synthase activity // GO:0009082 branched chain family amino acid biosynthetic process // GO:0050660 FAD binding
237819	2774.32	-1.677	0.163714	-1.84072	Ta unique protein
140671	2778.24	-2.30357	0.0497785	-2.35335	putative S-adenosyl-L-methionine-dependant methyltransferase	pfam12847	IPR013216 Methyltransferase type 11; IPR009078 Ferritin/ribonucleotide reductase-like; IPR001395 Aldo/keto reductase	GO:0016491 oxidoreductase activity // GO:0046914 transition metal ion binding // GO:0008152 metabolic process // GO:0008168 methyltransferase activity
134836	2796.96	-1.6765	0.339523	-2.01602	Polyprenyl synthetase	pfam00348	IPR008949 Terpenoid synthase; IPR000092 Polyprenyl synthetase	GO:0008299 isoprenoid biosynthetic process
93713	2799.08	1.22996	-1.5254	2.75537	protein with unknown function		IPR011044 Quinoprotein amine dehydrogenase, beta chain-like
92302	2810.35	-1.89268	0.186197	-2.07888	protein with unknown function	pfam04652	IPR006745 Protein of unknown function DUF605	GO:0008766 UDP-N-acetylmuramoylalanyl-D-glutamyl-2,6-diaminopimelate-D-alanyl-D-alanine ligase activity // GO:0018169 ribosomal S6-glutamic acid ligase activity // GO:0043773 coenzyme F420-0 gamma-glutamyl ligase activity // GO:0043774 coenzyme F420-2 alpha-glutamyl ligase activity
283391	2811.98	-1.2945	0.30151	-1.59601	RNA polymerase II mediator complex component SRB4	pfam10156		GO:0006357 regulation of transcription from RNA polymerase II promoter; GO:0001104 RNA polymerase II transcription cofactor activity; GO:0016592 mediator complex
294856	2811.98	-0.666445	0.972009	-1.63845	Metalloendopeptidase family - mitochondrial intermediate peptidase	pfam01432	IPR006025 Peptidase M, neutral zinc metallopeptidases, zinc-binding site; IPR001567 Peptidase M3A and M3B, thimet/oligopeptidase F	GO:0004222 metalloendopeptidase activity // GO:0006508 proteolysis // GO:0008237 metallopeptidase activity // GO:0008270 zinc ion binding // GO:0004243 mitochondrial intermediate peptidase activity
298448	2812.02	0.923124	-0.601151	1.52427	Transcription initiation factor IIA, gamma subunit	pfam02751; pfam02268	IPR015872 Transcription initiation factor IIA, gamma subunit, N-terminal; IPR015871 Transcription initiation factor IIA, gamma subunit, C-terminal; IPR009088 Transcription factor IIA, beta-barrel; IPR009083 Transcription factor IIA, helical; IPR003194 Transcription initiation factor IIA, gamma subunit	GO:0003702 RNA polymerase II transcription factor activity // GO:0005672 transcription factor TFIIA complex // GO:0006367 transcription initiation from RNA polymerase II promoter
243704	2812.06	-1.13708	0.802242	-1.93932	putative monooxigenase with FAD binding domain	pfam01494	IPR002938 Monooxygenase, FAD-binding; IPR003042 Aromatic-ring hydroxylase	GO:0004497 monooxygenase activity // GO:0006118 electron transport // GO:0006725 aromatic compound metabolic process // GO:0008152 metabolic process // GO:0016491 oxidoreductase activity // GO:0018658 salicylate 1-monooxygenase activity
297846	2813.56	-0.89357	0.8547	-1.74827	hypothetical protein
245602	2816.03	-1.8398	0.21808	-2.05788	Translation initiation factor 2C (eIF-2C) and related proteins	pfam02171; pfam16486; pfam02170	IPR012337 Polynucleotidyl transferase, Ribonuclease H fold, etc.	GO:0003676 nucleic acid binding
89649	2816.97	-1.48138	0.718904	-2.20029	Transcription initiation factor IIF, large subunit (RAP74)		IPR011039 Transcription Factor IIF, Rap30/Rap74, interaction	GO:0003702 RNA polymerase II transcription factor activity // GO:0003824 catalytic activity // GO:0006367 transcription initiation from RNA polymerase II promoter
80394	2821.22	-1.3275	0.622142	-1.94964	Acyl-CoA synthetase	pfam00501	IPR000873 AMP-dependent synthetase and ligase	GO:0003824 catalytic activity // GO:0008152 metabolic process // GO:0043860 cyanophycin synthetase activity // GO:0051340 regulation of ligase activity
39201	2822.23	-2.76696	0.34718	-3.11414	Predicted E3 ubiquitin ligase	pfam01485	IPR002867 Zinc finger, C6HC-type	GO:0008270 zinc ion binding
153153	2826.96	-0.484539	1.37311	-1.85765	Predicted MFS transporter	pfam00083	IPR007114 Major facilitator superfamily; ec.	GO:0005351 sugar:hydrogen ion symporter activity // GO:0008643 carbohydrate transport // GO:0016020 membrane // GO:0005215 transporter activity // GO:0006810 transport // GO:0016021 integral to membrane // GO:0008733 L-arabinose isomerase activity
32035	2831.37	-1.13431	1.30015	-2.43446	Conserved hypothetical protein similar to ferric reductases.	pfam01794; pfam08022; pfam08030	IPR013112 FAD-binding 8; IPR013121 Ferric reductase, NAD binding; IPR013130 Ferric reductase-like transmembrane component, N-terminal	GO:0005506 iron ion binding // GO:0006118 electron transport // GO:0016021 integral to membrane // GO:0016491 oxidoreductase activity // GO:0050660 FAD binding // GO:0000293 ferric-chelate reductase activity
147678	2834.67	-1.42267	0.608333	-2.031	Translational repressor Pumilio/PUF3 and related RNA-binding proteins (Puf superfamily)	pfam00806	IPR016024 Armadillo-type fold; IPR001313 Pumilio RNA-binding region	GO:0003723 RNA binding // GO:0005488 binding
296004	2842.33	1.40932	-0.213659	1.62298	Short-chain alcohol dehydrogenase/3-hydroxyacyl-CoA dehydrogenase	pfam08659; pfam00106	IPR016040 NAD(P)-binding; IPR002347 Glucose/ribitol dehydrogenase; IPR002198 Short-chain dehydrogenase/reductase SDR	GO:0008152 metabolic process // GO:0016491 oxidoreductase activity // GO:0003824 catalytic activity // GO:0005488 binding
317997	2851.09	-0.656771	2.00287	-2.65964	Predicted MFS transporter	pfam00083	IPR007114 Major facilitator superfamily; IPR005829 Sugar transporter, conserved site; IPR005828 General substrate transporter; etc.	GO:0005351 sugar:hydrogen ion symporter activity // GO:0008643 carbohydrate transport // GO:0016020 membrane // GO:0005215 transporter activity // GO:0006810 transport // GO:0016021 integral to membrane // GO:0008733 L-arabinose isomerase activity
283531	2857.2	0.92998	-1.61898	2.54896	protein with unknown function		Glycoside hydrolase superfamily (IPR017853)
34426	2857.83	-1.5681	0.378635	-1.94674	Predicted E3 ubiquitin ligase, zink finger domains	pfam01485	IPR002867 Zinc finger, C6HC-type; IPR001841 Zinc finger, RING-type	GO:0005515 protein binding // GO:0008270 zinc ion binding
249655	2862.43	-1.38385	0.462907	-1.84676	Splicing coactivator SRm160/300, subunit SRm300
301429	2862.71	-0.811856	0.719051	-1.53091	putative acetate kinase	pfam00871	IPR004372 Acetate kinase; IPR000890 Acetate and butyrate kinase	GO:0005622 intracellular // GO:0008152 metabolic process // GO:0016301 kinase activity // GO:0016310 phosphorylation // GO:0016774 phosphotransferase activity, carboxyl group as acceptor // GO:0006082 organic acid metabolic process // GO:0008776 acetate kinase activity
50385	2868.9	0.107227	2.07107	-1.96384	hypothetical protein
258365	2870.16	-1.591	0.237775	-1.82877	DNA damage inducible protein	pfam09668; pfam00240	IPR009007 Peptidase aspartic, catalytic; IPR000626 Ubiquitin	GO:0006464 protein modification process // GO:0004190 aspartic-type endopeptidase activity // GO:0006508 proteolysis
322515	2870.34	1.13757	-0.725181	1.86275	Trichoderma unique protein
302923	2896.3	-2.04094	0.0549973	-2.09593	Mitogen-activated protein kinase Tmk2	pfam00069	IPR003527 MAP kinase, conserved site; IPR008271 Serine/threonine protein kinase, active site; IPR000719 Protein kinase, core; IPR001245 Tyrosine protein kinase ; etc.	GO:0004672 protein kinase activity // GO:0005524 ATP binding // GO:0006468 protein amino acid phosphorylation // GO:0004713 protein-tyrosine kinase activity // GO:0004674 protein serine/threonine kinase activity // GO:0004707 MAP kinase activity
127484	2902.69	-1.07357	0.893831	-1.9674	Splicing coactivator SRm160/300, subunit SRm300	pfam14636	Folliculin-interacting protein, N-terminal domain (IPR028084)
144531	2906.84	-1.52656	0.25446	-1.78102	F0F1-type ATP synthase, alpha subunit	pfam00006; pfam00306	IPR000194 ATPase, F1/V1/A1 complex, alpha/beta subunit, nucleotide-binding; etc	GO:0015078 hydrogen ion transmembrane transporter activity // GO:0016469 proton-transporting two-sector ATPase complex // GO:0015986 ATP synthesis coupled proton transport // GO:0046933 hydrogen ion transporting ATP synthase activity, rotational mechanism // GO:0046961 hydrogen ion transporting ATPase activity, rotational mechanism // GO:0016820 hydrolase activity, acting on acid anhydrides, cata…
302254	2913.47	1.23974	-0.354502	1.59424	hypothetical protien with ribosomal L34 domain	pfam00468	IPR000271 Ribosomal protein L34	GO:0003735 structural constituent of ribosome // GO:0005622 intracellular // GO:0005840 ribosome // GO:0006412 translation
138208	2915.58	-1.99524	0.230169	-2.22541	Blu7 transcription factor		IPR011009 Protein kinase-like
146031	2915.9	-1.32424	0.76586	-2.0901	Damage-specific DNA binding complex, subunit DDB1	pfam10433; pfam03178	IPR011044 Quinoprotein amine dehydrogenase, beta chain-like; IPR004871 Cleavage and polyadenylation specificity factor, A subunit, C-terminal	GO:0003676 nucleic acid binding // GO:0005634 nucleus
217448	2924.81	0.266972	-2.02304	2.29001	Reductases with broad range of substrate specificities	pfam13561; pfam00106	IPR016040 NAD(P)-binding, IPR002347 Glucose/ribitol dehydrogenase; IPR002198 Short-chain dehydrogenase/reductase SDR	GO:0008152 metabolic process // GO:0016491 oxidoreductase activity // GO:0003824 catalytic activity // GO:0005488 binding // GO:0004316 3-oxoacyl-[acyl-carrier-protein] reductase activity
92285	2934.93	2.09206	-0.132429	2.22449	hypothetical protein

## Sheet: Table S2
aRank	ar	aDir	aSig	FunCat code	FunCat description	Main functional categories
1.91229	0.998622	1	1	12.04	translation	Protein synthesis	Information pathways
2.69685	0.994367	1	1	20.09.07	vesicular transport (Golgi network, etc.)	Cellular transport, transport facilitation and transport routes	Transport
5.9534	0.988744	1	1	12.04.01	translation initiation	Protein synthesis	Information pathways
7.35565	0.986188	1	1	12.04.02	translation elongation	Protein synthesis	Information pathways
8.78189	0.9777	1	0.972222	20.09.07.03	ER to Golgi transport	Cellular transport, transport facilitation and transport routes	Transport
11.7244	0.962621	1	0.944444	18.01.07	regulation by binding / dissociation	Protein activity regulation	Information pathways
12.0238	0.952659	1	0.833333	14.07	protein modification	Protein fate (folding, modification and destination)	Information pathways
13.023	0.787701	0.777778	0.791667	12.01	ribosome biogenesis	Protein synthesis	Information pathways
13.3218	0.944545	1	0.819444	14.04	protein targeting, sorting and translocation	Protein fate (folding, modification and destination)	Information pathways
13.4361	0.957235	1	0.888889	11.02.03.01	general transcription activities	Transcription	Information pathways
13.7705	0.777765	0.861111	0.708333	12.01.01	ribosomal proteins	Protein synthesis	Information pathways
15.5096	0.958845	1	0.958333	18.01	Protein activity regulation	Protein activity regulation	Information pathways
17.7536	0.92969	1	0.722222	02.19	metabolism of energy reserves (e.g. glycogen, trehalose)	Energy	Metabolism
19.6249	0.911128	1	0.694444	12.10	aminoacyl-tRNA-synthetases	Protein synthesis	Information pathways
23.2643	0.930301	1	0.847222	20.09.07.25	vesicle formation	Cellular transport, transport facilitation and transport routes	Transport
24.2782	0.922148	1	0.736111	32.01.07	unfolded protein response (e.g. ER quality control)	Cell rescue, defense and virulence	Perception and response to stimuli
24.3135	0.927257	1	0.763889	20.09.07.05	intra Golgi transport	Cellular transport, transport facilitation and transport routes	Transport
24.5762	0.934385	1	0.819444	12.04.03	translation termination	Protein synthesis	Information pathways
27.0217	0.891863	1	0.652778	01.04	phosphate metabolism	Metabolism	Metabolism
33.2117	0.802396	0.75	0.5	01.03	nucleotide/nucleoside/nucleobase metabolism	Metabolism	Metabolism
34.2207	0.870681	0.972222	0.666667	01.05.02.04	sugar, glucoside, polyol and carboxylate anabolism	Metabolism	Metabolism
35.2441	0.887946	1	0.5	16.07	structural protein binding	Protein with binding function or cofactor requirement (structural or catalytic)	Information pathways
35.2677	0.903705	1	0.652778	11.02.03.01.07	transcription termination	Transcription	Information pathways
37.0206	0.837246	0.888889	0.541667	01.03.01	purin nucleotide/nucleoside/nucleobase metabolism	Metabolism	Metabolism
39.2397	0.861571	0.972222	0.541667	42.04.03	actin cytoskeleton	Biogenesis of cellular components	Developmental processes
40.0542	0.822717	0.944444	0.416667	01.20.37.03	metabolism of peptide antibiotics	Metabolism	Metabolism
40.0989	0.887981	1	0.625	20.09.07.26	vesicle docking	Cellular transport, transport facilitation and transport routes	Transport
40.7989	0.842947	0.944444	0.555556	42.16	mitochondrion	Biogenesis of cellular components	Developmental processes
41.2835	0.874746	1	0.513889	14.07.09	posttranslational modification of amino acids (e.g. hydroxylation, methylation)	Protein fate (folding, modification and destination)	Information pathways
41.6344	0.875427	1	0.458333	02.10	tricarboxylic-acid pathway (citrate cycle, Krebs cycle, TCA cycle)	Energy	Metabolism
43.4596	0.882129	1	0.430556	20.09.07.29	vesicle recycling
44.2709	0.874115	1	0.472222	14.07.07	modification by ubiquitin-related proteins
44.4309	0.801339	0.888889	0.569444	32.01	stress response	Cell rescue, defense and virulence	Perception and response to stimuli
45.3734	0.854349	1	0.430556	14.07.11	protein processing (proteolytic)
46.8787	0.849407	0.972222	0.583333	20.09.07.06	post Golgi transport
47.6508	0.865336	0.972222	0.361111	02.01.03	regulation of glycolysis and gluconeogenesis
48.2708	0.87009	1	0.361111	20.09.07.07	retrograde transport
50.4243	0.819638	0.944444	0.458333	32.07.07	oxygen and radical detoxification
50.6574	0.787023	0.722222	0.444444	14.10	assembly of protein complexes	Protein fate (folding, modification and destination)	Information pathways
51.5223	0.827234	0.972222	0.416667	02.01	glycolysis and gluconeogenesis	Energy	Metabolism
51.8832	0.787794	0.833333	0.416667	16.01	protein binding	Protein with binding function or cofactor requirement (structural or catalytic)	Information pathways
54.6101	0.826999	0.916667	0.319444	11.02.03.01.04	transcription elongation
55.0455	0.809414	0.861111	0.5	01.03.01.01	purine nucleotide /nucleoside/nucleobase catabolism
57.2314	0.798779	0.833333	0.388889	11.02.03.01.01	transcription initiation
58.0399	0.792699	0.944444	0.347222	20.09.01	nuclear transport
58.1251	0.757153	0.75	0.541667	20.09	transport routes	Energy	Metabolism
61.4108	0.808426	0.972222	0.347222	20.01.15	electron transport
62.8889	0.824243	0.944444	0.152778	18.01.01	regulation by modification
64.2198	0.803893	0.916667	0.305556	01.03.01.01.03	xanthine catabolism
64.4489	0.817978	1	0.166667	32.07.07.01	catalase reaction
65.5874	0.7994	0.916667	0.305556	16.21.07	NAD/NADP binding
66.0499	0.813084	0.944444	0.305556	01.01.03.05.02	degradation of arginine
66.5225	0.829472	1	0.0138889	18.01.05	regulation by processing
69.3343	0.787473	0.916667	0.236111	20.09.07.27	vesicle fusion
71.286	0.801244	1	0.125	42.10.03	organization of chromosome structure
72.8701	0.809881	1	0.0972222	20.09.18.09.01.01	receptor-mediated endocytosis
73.3801	0.769497	0.916667	0.291667	01.01.03.05	metabolism of arginine
74.5512	0.802634	1	0.180556	01.03.01.03	purine nucleotide/nucleoside/nucleobase anabolism
77.4944	0.785698	0.972222	0.152778	14.07.05	modification by ubiquitination, deubiquitination
77.7361	0.775018	0.833333	0.0972222	01.01.06.01.02	degradation of aspartate
78.1588	0.754738	0.861111	0.263889	32.01.05	heat shock response
80.162	0.779904	0.944444	0.111111	01.01.05.01.01	biosynthesis of polyamines
80.3365	0.795037	1	0.0833333	16.21.15	biotin binding
80.5304	0.765345	0.916667	0.236111	01.03.13	regulation of nucleotide/nucleoside/nucleobase metabolism
81.6389	0.784148	1	0.125	34.01.01.03	homeostasis of protons
83.1192	0.784019	1	0.0416667	01.01.11.04.01	biosynthesis of leucine
84.5069	0.76414	0.888889	0.0833333	01.03.16	polynucleotide degradation
85.1597	0.78045	1	0.0277778	01.01.11.04	metabolism of leucine
86.5704	0.741447	0.861111	0.222222	43.01.03.09	development of asco- basidio- or zygospore
87.4165	0.712252	0.861111	0.166667	01.06.10	regulation of lipid, fatty acid and isoprenoid metabolism
87.6746	0.753241	1	0.180556	16.21.17	pyridoxal phosphate binding
87.8864	0.760493	0.888889	0.0416667	42.27.01	extracellular matrix
88.437	0.765172	0.972222	0.111111	20.09.03	peroxisomal transport
89.8868	0.759497	0.972222	0.125	32.07.07.05	peroxidase reaction
90.3529	0.764194	1	0.125	42.02	eukaryotic plasma membrane	Biogenesis of cellular components	Developmental processes
90.3998	0.677074	0.722222	0.25	01.05.25	regulation of C-compound and carbohydrate metabolism
90.5661	0.753083	0.972222	0.138889	32.07.07.07	superoxide metabolism
91.1464	0.715321	0.805556	0.236111	32.07.07.03	glutathione conjugation reaction
91.1588	0.737936	0.833333	0.0833333	01.01.06.01	metabolism of aspartate
93.0392	0.751373	0.861111	0.125	34.01.01	homeostasis of cations
93.0899	0.6998	0.777778	0.180556	30.05.01	receptor enzyme mediated signalling
93.6917	0.749203	0.972222	0.166667	01.05.06.07	C-2 compound and organic acid catabolism
95.0483	0.737648	0.777778	0.0416667	42.27	extracellular / secretion proteins	Biogenesis of cellular components	Developmental processes
96.6338	0.734919	1	0.152778	20.01.09	peptide transport
97.3955	0.750621	1	0.0833333	01.01.11.03.01	biosynthesis of valine
100.596	0.740085	0.972222	0.0416667	01.01.11	metabolism of the pyruvate family (alanine, isoleucine, leucine, valine) and D-alanine
101.151	0.730882	0.833333	0.0138889	40.10.02.03	induction of apoptosis
102.427	0.746587	0.972222	0.0138889	20.09.18.09.01	endocytosis
104.68	0.721202	0.75	0.0138889	01.01.05.01	metabolism of polyamines
110.405	0.709821	0.944444	0.125	01.05.03.01.04	glycogen anabolism
110.504	0.72897	0.916667	0.0138889	02.45.15	energy generation (e.g. ATP synthase)
114.723	0.71217	0.916667	0.0555556	14.07.04	modification by acetylation, deacetylation
115.183	0.692011	0.861111	0.152778	16.21	complex cofactor/cosubstrate/vitamine binding	Protein with binding function or cofactor requirement (structural or catalytic)	Information pathways
117.123	0.697893	0.833333	0.0138889	18.02.01.02.05	kinase inhibitior
120.177	0.64515	0.569444	0.166667	43.01.03.05	budding, cell polarity and filament formation
120.238	0.711014	1	0.0277778	10.03.01.02	cell cycle arrest
122.014	0.715562	0.861111	0	20.09.05	non-vesicular ER transport
122.185	0.693844	0.888889	0.0138889	01.01.06.05	metabolism of methionine
122.718	0.674653	0.694444	0.0138889	16.13	C-compound binding	Protein with binding function or cofactor requirement (structural or catalytic)	Information pathways
124.459	0.635527	0.5	0.194444	01.03.07	deoxyribonucleotide metabolism
125.44	0.60905	0.666667	0.0555556	11.04.01	rRNA processing
125.626	0.683079	0.777778	0.0416667	01.03.16.01	RNA degradation
126.182	0.641806	0.5	0.180556	01.05.02.07	sugar, glucoside, polyol and carboxylate catabolism
127.112	0.662239	0.694444	0.0138889	11.04.02	tRNA processing
128.698	0.675094	0.75	0.0555556	01.01.09.05.02	degradation of tyrosine
131.581	0.681151	0.805556	0.0416667	01.05.09.04	aminosaccharide anabolism
131.751	0.659652	0.833333	0.0833333	30.05.01.12	transmembrane receptor protein tyrosine kinase signalling pathways
132.381	0.671768	0.805556	0	01.01.06.01.01	biosynthesis of aspartate
132.409	0.674902	0.722222	0	01.01.03.05.01	biosynthesis of arginine
132.619	0.692983	0.972222	0	42.29	bud / growth tip	Biogenesis of cellular components	Developmental processes
134.723	0.655168	0.75	0.0416667	42.10	nucleus	Biogenesis of cellular components	Developmental processes
136.293	0.679009	0.833333	0	40.10.02.03.02	induction of apoptosis by intracellular signals
137.451	0.673918	0.861111	0	18.02.01.02	enzyme inhibitor
140.06	0.651594	0.722222	0.0416667	42.04	cytoskeleton/structural proteins	Biogenesis of cellular components	Developmental processes
141.12	0.684647	0.916667	0	01.01.11.03	metabolism of valine
141.837	0.574194	0.472222	0.125	14.07.02	modification with sugar residues (e.g. glycosylation, deglycosylation)
143.032	0.68567	1	0	11.04.05	RNA topology
143.115	0.663071	0.833333	0	32.01.11	nutrient starvation response
143.799	0.657299	0.75	0.0555556	01.01.09.01.01	biosynthesis of glycine
145.333	0.598616	0.472222	0.0138889	11.04	RNA processing	Transcription	Information pathways
145.737	0.663051	0.722222	0	42.10.07	nucleolus
146.625	0.650636	0.75	0.0416667	30.05.01.18	transmembrane receptor protein serine/threonine kinase signalling pathways
148.193	0.589439	0.5	0.125	20.09.16	cellular export and secretion
149.064	0.616345	0.527778	0	10.03.05.03	cell cycle dependent actin filament reorganization
149.525	0.66801	0.944444	0	01.01.06.05.02	degradation of methionine
149.978	0.642002	0.722222	0.0138889	16.21.01	heme binding
150.191	0.629889	0.555556	0.0972222	01.05.03.01	glycogen metabolism
150.225	0.641721	0.666667	0.0138889	01.01.06.05.01	biosynthesis of methionine
150.404	0.648729	0.777778	0	16.13.03	fatty acid binding (e.g. acyl-carrier protein)
150.878	0.645801	0.777778	0.0555556	01.01.09.01	metabolism of glycine
151.107	0.631482	0.666667	0.0277778	34.11.12	perception of nutrients and nutritional adaptation
152.749	0.663754	0.972222	0	10.03.01.01.03	G1/S transition of mitotic cell cycle
152.989	0.659265	0.888889	0.0416667	01.01.09.01.02	degradation of glycine
153.581	0.607914	0.416667	0.0833333	32.05.05.01	toxins
154.208	0.627475	0.694444	0.111111	32.05.01.01	antibiotic resistance
154.238	0.631351	0.638889	0	01.03.10	metabolism of cyclic and unusual nucleotides
154.242	0.645599	0.805556	0.0416667	30.05.01.12.01	EGF-receptor signalling pathway
154.422	0.655695	0.861111	0	16.21.08	Fe/S binding
154.612	0.654675	0.777778	0	30.05.01.05	interleukine receptor signalling pathway
154.71	0.588097	0.5	0.0694444	01.06.05	fatty acid metabolism
155.615	0.66017	0.888889	0	01.01.11.07	metabolism of the hydroxyamino acid group
155.851	0.646866	0.722222	0	01.01.05.01.02	degradation of polyamines
158.84	0.611695	0.638889	0.0694444	01.07.01	biosynthesis of vitamins, cofactors, and prosthetic groups
159.174	0.651137	0.777778	0	11.02.03	mRNA synthesis
160.025	0.632762	0.638889	0.0833333	01.05.03.01.07	glycogen catabolism
160.7	0.568393	0.5	0.0694444	20.01.17	nucleotide/nucleoside/nucleobase transport
161.36	0.6464	0.833333	0	01.01.06.05.01.02	degradation of homocysteine
162.311	0.603752	0.638889	0.0138889	16.13.01	sugar binding
164.824	0.620722	0.694444	0	01.01.11.04.02	degradation of leucine
165.163	0.632275	0.638889	0.0138889	40.10.02.01	anti-apoptosis
166.237	0.559957	0.361111	0.0833333	20.01.01.01.01.01	siderophore-iron transport
166.399	0.638589	0.694444	0	20.01.01.07.07	phosphate transport
166.422	0.653028	1	0	16.21.03	molybdopterin binding
169.491	0.638515	0.833333	0	01.01.09.05.01	biosynthesis of tyrosine
169.648	0.645117	0.888889	0	01.01.11.06	metabolism of the D-alanine amino acid group
169.829	0.632443	0.777778	0	34.11.13.07	circulation (e.g. blood pressure)
170.097	0.504994	0.222222	0.111111	02.13	respiration	Energy	Metabolism
170.556	0.538025	0.305556	0.0277778	14.01	protein folding and stabilization	Protein fate (folding, modification and destination)	Information pathways
170.661	0.59401	0.527778	0.0138889	20.01.21	RNA transport
170.892	0.603659	0.666667	0	30.05.01.10	two-component signal transduction system (sensor kinase component)
171.328	0.643007	0.916667	0	01.01.11.01	metabolism of alanine
174.152	0.630213	0.805556	0	01.08.02	metabolism of hormones
174.314	0.627763	0.833333	0	18.02.01.02.01	GTPase inhibitor (GIP)
174.866	0.606925	0.722222	0.0416667	11.02.02	tRNA synthesis
175.452	0.52462	0.166667	0.152778	32.05.01	resistance proteins
175.534	0.524622	0.166667	0.0972222	16.19	nucleotide/nucleoside/nucleobase binding	Protein with binding function or cofactor requirement (structural or catalytic)	Information pathways
177.179	0.484153	0.0833333	0.180556	02.13.03	aerobic respiration
177.235	0.609924	0.555556	0	01.01.09.05	metabolism of tyrosine
177.303	0.605378	0.722222	0.0694444	32.05.01.03.03	inorganic chemical agent resistance (e.g. heavy metals)
178.703	0.534773	0.361111	0.0138889	01.04.04	regulation of phosphate metabolism
179.343	0.600132	0.555556	0.0138889	01.01.06	metabolism of the aspartate family
179.575	0.548096	0.277778	0.0694444	14.07.02.01	O-directed glycosylation, deglycosylation
180.548	0.591982	0.583333	0	18.02.05	regulator of G-protein signalling
180.683	0.617908	0.777778	0.0138889	30.05.01.18.01	TGF-beta-receptor signalling pathway
182.447	0.610191	0.680556	0	34.11.13	gas and metabolite distribution
182.51	0.453939	0.25	0.180556	20.09.04	mitochondrial transport
182.67	0.533391	0.277778	0.0277778	01.01.06.04	metabolism of threonine
183.121	0.62736	0.930556	0	42.07	endoplasmic reticulum	Biogenesis of cellular components	Developmental processes
183.741	0.516972	0.138889	0.0972222	01.01.03	assimilation of ammonia, metabolism of the glutamate group
183.797	0.605387	0.583333	0.0138889	01.05.11.07.01	aerobic aromate catabolism
185.667	0.48637	0.0555556	0.166667	01.20.37	metabolism of peptide derived compounds
186.427	0.587078	0.527778	0.0833333	01.01.06.06	metabolism of lysine
186.877	0.603673	0.611111	0.0277778	40.20	cell aging	Cell fate	Developmental processes
187.695	0.612668	0.75	0	30.05.01.12.03	FGF-receptor signalling pathway
188.42	0.492075	0.361111	0.0277778	14.07.01	modification with fatty acids (e.g. myristylation, palmitylation, farnesylation)
189.41	0.570422	0.416667	0.0138889	01.05.05.07	C-1 compound catabolism
190.672	0.606794	0.75	0.0138889	34.11.03.13	osmosensing and response
190.696	0.60349	0.666667	0	30.05.01.12.05	insulin receptor signalling pathway
191.03	0.574049	0.555556	0.0138889	02.13.01	anaerobic respiration
192.094	0.601656	0.694444	0	30.01.05.03	protease mediated signal transduction
192.502	0.59077	0.527778	0	01.01.06.05.01.01	biosynthesis of homocysteine
192.975	0.592371	0.555556	0	01.08	metabolism of intercellular mediators	Metabolism	Metabolism
192.984	0.582782	0.444444	0.0416667	01.01.03.02.01	biosynthesis of glutamate
193.26	0.597392	0.555556	0	34.11.11	rhythm (e.g. circadian, ultradian)
193.405	0.609003	0.861111	0	32.01.13	electromagnetic waves stress response (e.g. UV, X-ray)
194.141	0.613322	0.861111	0	32.01.06	cold shock response
195.437	0.616027	1	0	02.09	anaplerotic reactions	Energy	Metabolism
195.733	0.589193	0.583333	0.0138889	42.19	peroxisome	Biogenesis of cellular components	Developmental processes
195.905	0.589981	0.666667	0	01.03.16.03	DNA degradation
195.921	0.525277	0.25	0.0138889	20.03.22	transport ATPases
196.339	0.584193	0.527778	0	01.05.05.04	C-1 compound anabolism
196.512	0.506295	0.277778	0.0277778	01.01.06.04.02	degradation of threonine
196.554	0.457065	0.111111	0.0416667	01.01.03.01.02	degradation of glutamine
197.997	0.596142	0.694444	0	02.07	pentose-phosphate pathway	Energy	Metabolism
198.927	0.588866	0.583333	0	34.11.09	temperature perception and response
201.879	0.590168	0.583333	0	30.01.05.05.01	small GTPase mediated signal transduction
202.486	0.60231	0.916667	0	02.07.01	pentose-phosphate pathway oxidative branch
203.452	0.583664	0.527778	0	02.16.17.01	single amino acid fermentations
204.459	0.581761	0.527778	0	32.05.01.07	electromagnetic waves resistance (e.g. UV)
204.664	0.581425	0.555556	0	01.07.04	utilization of vitamins, cofactors, and prosthetic groups
204.766	0.53346	0.333333	0.0694444	32.05.03	defense related proteins
205.141	0.422807	0.111111	0.0694444	01.01.03.01	metabolism of glutamine
207.135	0.52344	0.222222	0.0833333	20.01.01.01.01	heavy metal ion transport (Cu+, Fe3+, etc.)
208.476	0.564801	0.472222	0	20.01.11	amine / polyamine transport
208.504	0.543844	0.333333	0.0138889	01.01.03.02	metabolism of glutamate
209.025	0.559327	0.305556	0.0416667	01.01.06.06.02	degradation of lysine
210.114	0.59591	0.861111	0	01.01.11.01.02	degradation of alanine
210.209	0.536099	0.277778	0.0833333	01.05.02	sugar, glucoside, polyol and carboxylate metabolism
210.97	0.577297	0.472222	0	01.01.06.06.01.03	aminoadipic acid pathway
211.116	0.539006	0.25	0	02.16.01	alcohol fermentation
212.398	0.580373	0.611111	0	34.11.03.03	chemotaxis
213.232	0.592069	0.861111	0	01.01.11.01.01	biosynthesis of alanine
213.854	0.559038	0.527778	0	01.01.09.02.02	degradation of serine
214.318	0.543721	0.388889	0.0277778	18.02.01	enzymatic activity regulation / enzyme regulator
214.481	0.506698	0.388889	0.0277778	30.05	transmembrane signal transduction	Cellular communication/signal transduction mechanism	Perception and response to stimuli
214.798	0.556251	0.472222	0	40.02.03	activity of intercellular mediators
216.006	0.55211	0.444444	0	01.05.11.07	aromate catabolism
216.157	0.558115	0.583333	0	40.10.02.03.01	induction of apoptosis by extracellular signals
216.32	0.547821	0.444444	0	01.02.03.01	sulfate assimilation
219.262	0.564623	0.444444	0	01.08.04	regulation of the metabolism of intercellular mediators
219.568	0.574056	0.611111	0	34.11.13.01	gas exchange and distribution
220.441	0.382342	-0.0694444	0.111111	16.19.03	ATP binding
220.903	0.552493	0.277778	0	02.16.03.03	heterofermentative pathway and fermentaton of other saccharides
221.261	0.512873	0.305556	0.0138889	02.25	oxidation of fatty acids	Energy	Metabolism
222.046	0.555705	0.388889	0	01.20.01.05	metabolism of sugar alcohols
222.584	0.548811	0.416667	0	40.02.03.05	growth factors
223.299	0.54336	0.527778	0	40.10.02	apoptosis (type I programmed cell death)
223.641	0.539891	0.277778	0	40.10.02.02.02	caspase activation
224.201	0.550315	0.166667	0	02.16.17	fermentation of nitrogenous compounds
224.76	0.542939	0.277778	0	02.45	energy conversion and regeneration	Energy	Metabolism
225.167	0.510077	0.388889	0	32.01.01	oxidative stress response
225.186	0.538493	0.194444	0.0416667	32.05.01.03	chemical agent resistance
225.994	0.539988	0.305556	0	01.20.01.09	metabolism of aminoglycoside antibiotics
226.286	0.53569	0.222222	0.0277778	01.01.06.06.01	biosynthesis of lysine
226.435	0.517484	0.25	0	10.03.01.01.01	G1 phase of mitotic cell cycle
226.677	0.553428	0.5	0	11.06.01	rRNA modification
228.506	0.561004	0.5	0	01.05.02.01	nucleotide-sugar metabolism
229.159	0.560626	0.527778	0	20.09.16.02	Type II protein secretion system (general secretory pathway, exocytosis)
230.527	0.456732	-0.166667	0.111111	14.07.03	modification by phosphorylation, dephosphorylation, autophosphorylation
230.53	0.517759	0.222222	0	01.01.06.04.01	biosynthesis of threonine
231.136	0.544942	0.388889	0	40.10	cell death	Cell fate	Developmental processes
233.253	0.54303	0.444444	0	10.03.01.01.09	G2/M transition of mitotic cell cycle
233.585	0.478548	0.0555556	0.0416667	01.03.04	pyrimidine nucleotide/nucleoside/nucleobase metabolism
235.103	0.54426	0.361111	0	30.07	regulation of signal transduction	Cellular communication/signal transduction mechanism	Perception and response to stimuli
235.608	0.545054	0.416667	0	18.02.01.02.03	protease inhibitor
236.899	0.520736	0.194444	0	01.05.06	C-2 compound and organic acid metabolism
237.857	0.562576	0.527778	0	16.21.11	thiamine pyrophosphate binding
239.196	0.510942	0.194444	0	20.01.01.07	anion transport
240.186	0.505541	0.277778	0	01.02.03	sulfur metabolism
240.567	0.545978	0.416667	0	40.02.03.01	cytokines (interleukines, colony stimulating factors, etc.)
240.891	0.523015	0.166667	0	36.20.18	plant hormonal regulation
243.516	0.516116	0.222222	0	16.03.03	RNA binding
244.145	0.533124	0.333333	0	01.02.03.03	assimilatory reduction of sulfur
244.619	0.537702	0.361111	0	16.19.01	cyclic nucleotide binding (cAMP, cGMP, etc.)
244.714	0.542054	0.444444	0	16.01.01	receptor binding
245.914	0.559114	0.916667	0	16.25	oxygen binding	Protein with binding function or cofactor requirement (structural or catalytic)	Information pathways
246.746	0.494775	0.0555556	0.0138889	01.20.37.01	metabolism of thioredoxin, glutaredoxin, glutathion
247.124	0.493512	0.277778	0	01.05.05	C-1 compound metabolism
247.207	0.546221	0.5	0	30.01.11	ligand-dependent nuclear receptors
248.139	0.554942	0.666667	0	02.08	pyruvate dehydrogenase complex	Energy	Metabolism
248.236	0.543107	0.416667	0	20.09.16.05	Type V protein secretion system (MttABC or TatABCDE-system)
252.573	0.500168	0.138889	0	10.03.04.01	centromere/kinetochore complex maturation
254.181	0.462708	0	0.0138889	20.03.02.02.01	proton driven symporter
254.431	0.524822	0.222222	0	01.08.01	metabolism of neurotransmitters
254.507	0.449637	-0.0833333	0	34.11	cellular sensing and response to external stimulus	Interaction with the cellular environment	Perception and response to stimuli
254.57	0.494206	-0.0833333	0	02.16.03	lactate fermentation
256.203	0.517823	0.25	0	10.01.05.03.05	DNA integration
256.247	0.475012	0.0555556	0.0138889	34.01.01.01	homeostasis of metal ions (Na, K, Ca etc.)
259.143	0.530291	0.277778	0	30.01.05.05.03	trimeric G-protein mediated signal transduction
259.771	0.524978	0.361111	0	40.02.03.03	chemokines
260.479	0.508413	0.111111	0	36.20	plant / fungal specific systemic sensing and response	Interaction with the environment (systemic)	Perception and response to stimuli
260.577	0.461543	-0.0694444	0	14.07.11.01	autoproteolytic processing
260.659	0.497528	0.0555556	0	01.05.09.07	aminosaccharide catabolism
261.619	0.526605	0.277778	0	02.45.07	heat production
264.416	0.474188	0.194444	0.0138889	01.01.05	metabolism of urea cycle, creatine and polyamines
265.651	0.517414	0.138889	0	20.09.16.07	non-vesicular cellular export
267.094	0.482904	-0.0277778	0	11.06.03.01	mRNA editing
268.768	0.498088	0.0833333	0	41.01.01	mating (fertilization)
269.064	0.523547	0.402778	0	40.01.01	non-directional cell growth
269.321	0.49131	0.0555556	0	10.03.04.07	nuclear division
269.77	0.517223	0.166667	0	01.05.11.07.01.03	meta-cleavage
269.966	0.475893	-0.194444	0	20.01.01.07.05	sulfate/sulfite transport
270.21	0.521332	0.277778	0	01.01.11.03.02	degradation of valine
270.958	0.52022	0.222222	0	02.07.03	pentose-phosphate pathway non oxidative branch
271.443	0.467893	0.138889	0	14.13.01.01	proteasomal degradation (ubiquitin/proteasomal pathway)
271.562	0.410625	-0.0972222	0	01.01.03.01.01	biosynthesis of glutamine
272.702	0.513859	0.25	0	02.45.20	regulation of energy conversion / regeneration
272.811	0.506833	0.0555556	0	34.11.07	gravity perception and response
273.706	0.446531	0.0833333	0	16.03	nucleic acid binding	Protein with binding function or cofactor requirement (structural or catalytic)	Information pathways
273.841	0.476328	0.138889	0.0138889	02.13.05	regulation of respiration
273.959	0.471741	-0.0277778	0	34.11.03	chemoperception and response
275.213	0.473833	0	0	18.02.01.01.05	kinase activator
275.596	0.499918	0.222222	0	42.09	intracellular transport vesicles	Biogenesis of cellular components	Developmental processes
276.094	0.477297	-0.0555556	0	10.03.04.09	nuclear migration
276.752	0.469801	0.0277778	0	01.01.03.03.01	biosynthesis of proline
277.389	0.515694	0.166667	0	40.10.90	other programmed cell death
277.665	0.480651	-0.0277778	0	30.01	cellular signalling	Cellular communication/signal transduction mechanism	Perception and response to stimuli
278.967	0.49497	0.194444	0	30.01.05.07	two-component signal transduction system (e.g. phosphorelay)
280.9	0.477637	-0.138889	0	10.03.01.01	mitotic cell cycle
281.334	0.503986	0.138889	0	10.03.01.01.13	M/G1 transition of mitotic cell cycle
282.566	0.478988	-0.194444	0	30.01.05.05	G-protein mediated signal transduction
283.925	0.46768	0	0	11.02	RNA synthesis	Transcription	Information pathways
286	0.380641	-0.111111	0.0277778	10.03.04	nuclear and chromosomal cycle
286.049	0.47015	0	0	01.05.13.03	tetrahydrofolate-dependent C-1-transfer
286.112	0.463792	-0.166667	0	01.01.09.06.02	degradation of tryptophan
286.919	0.482724	0.222222	0	01.02.03.04	conjunction of sulfate
287.074	0.45394	-0.222222	0	01.02.02.07	nitric oxide biosynthesis
289.85	0.469949	0.111111	0	01.03.04.01	pyrimidine nucleotide/nucleoside/nucleobase catabolism
290.089	0.488033	-0.222222	0	32.05.01.03.01	organic chemical agent resistance
290.65	0.472308	-0.111111	0	10.03.02	meiosis
291.487	0.329212	-0.194444	0.0833333	32.05.05	virulence, disease factors
292.21	0.433	-0.222222	0.0277778	20.01.13	lipid/fatty acid transport
294.11	0.453955	-0.0277778	0	11.02.01	rRNA synthesis
295.959	0.472301	-0.138889	0	01.05.11.07.02	anaerobic aromate catabolism
296.179	0.4062	-0.222222	0.0138889	10.01.05.03	DNA recombination
297.238	0.46027	-0.0833333	0	01.01.06.06.01.01	diaminopimelic acid pathway
297.509	0.469609	-0.111111	0	10.01.09.07	DNA imprinting and other epigenetic effects
298.575	0.414294	-0.277778	0	02.01.01	glycolysis methylglyoxal bypass
298.591	0.492478	0	0	34.01.06	immune cell homeostasis
299.258	0.469863	-0.166667	0	10.01.09.03	DNA restriction
301.541	0.413034	-0.166667	0.0138889	42.01	cell wall	Biogenesis of cellular components	Developmental processes
302.075	0.473603	-0.0833333	0	20.01.01.07.08	organic anion transport
302.29	0.385085	-0.305556	0.0277778	01.01.09.02	metabolism of serine
302.314	0.402725	-0.388889	0.0416667	34.03.03	regulation, generation and propagation of action potential
302.503	0.454573	-0.166667	0	40.01	cell growth / morphogenesis	Cell fate	Developmental processes
303.179	0.403261	-0.166667	0	10.03.05	cell cycle dependent cytoskeleton reorganization
304.869	0.367851	-0.305556	0	12.07	translational control	Protein synthesis	Information pathways
305.867	0.484942	-0.194444	0	40.05	dedifferentiation	Cell fate	Developmental processes
306	0.462144	-0.333333	0	10.03.01.01.05	S phase of mitotic cell cycle
306.763	0.432115	-0.194444	0	11.06.03	mRNA modification
307.159	0.435428	-0.138889	0	20.01.01	ion transport
308.895	0.486027	-0.944444	0	12.11	selenocystein biosynthesis and incorporation	Protein synthesis	Information pathways
308.996	0.477027	-0.194444	0	10.03.01.01.07	G2 phase of mitotic cell cycle
309.024	0.461006	-0.222222	0	30.01.09.07	cAMP/cGMP mediated signal transduction
309.974	0.399639	-0.416667	0.0138889	20.01.03	C-compound and carbohydrate transport
311.408	0.464551	-0.194444	0	40.01.03.01	regulation of directional cell growth
311.453	0.452532	-0.305556	0	20.09.18.09	vesicular cellular import
311.547	0.479485	-0.444444	0	38.05	viral proteins	Transposable elements, viral and plasmid proteins	Perception and response to stimuli
312.202	0.380584	-0.138889	0.0138889	10.03.04.05	chromosome segregation/division
312.327	0.290786	-0.333333	0.194444	10.03	cell cycle	Cell cycle and DNA processing	Information pathways
315.936	0.478892	-1	0	04.01	storage facilitating proteins	Storage protein	Metabolism
315.938	0.411502	-0.333333	0	10.01.05.03.03	somatic / mitotic recombination
316.02	0.414346	-0.166667	0	16.17.01	calcium binding
317.323	0.478937	-0.611111	0	16.14	selen binding	Protein with binding function or cofactor requirement (structural or catalytic)	Information pathways
317.478	0.457357	-0.361111	0	38.07	proteins necessary for transposon movement	Transposable elements, viral and plasmid proteins	Perception and response to stimuli
318.001	0.476163	-0.805556	0	16.16	antigen binding	Protein with binding function or cofactor requirement (structural or catalytic)	Information pathways
319.085	0.459836	-0.333333	0	02.16.13	acetate fermentation
320.521	0.39347	-0.305556	0	02.16	fermentation	Energy	Metabolism
320.856	0.458141	-0.305556	0	02.16.09	mixed acid and butanediol fermentation
321.031	0.403497	-0.361111	0	20.09.16.01	Type I protein secretion system (ABC-type transport systems)
321.311	0.372442	-0.277778	0.0138889	01.20.37.05	metabolism of beta-lactams
323.189	0.466383	-0.666667	0	42.32	flagellum	Biogenesis of cellular components	Developmental processes
324.145	0.398387	-0.416667	0	20.01.03.03	C4-dicarboxylate transport (e.g. malate, succinate, fumarate)
324.193	0.390197	-0.388889	0.0138889	30.01.09.03	Ca2+ mediated signal transduction
324.875	0.392688	-0.277778	0	20.01.07	amino acid/amino acid derivatives transport
325.427	0.439522	-0.277778	0	20.01.01.07.09	chloride transport
325.732	0.379765	-0.305556	0	10.01.09	DNA restriction or modification
325.746	0.395357	-0.361111	0	01.20.01	metabolism of primary metabolic sugar derivatives
326.755	0.457013	-0.5	0	42.22	endosome	Biogenesis of cellular components	Developmental processes
327.985	0.387092	-0.277778	0	20.09.14.02	actin dependent transport
328.432	0.445184	-0.416667	0	43.01.03.06	hyphae formation
329.214	0.41594	-0.277778	0	20.03.02.02.02	sodium driven symporter
329.764	0.422502	-0.5	0	34.11.10	response to biotic stimulus
330.055	0.368945	-0.472222	0.0555556	34.03	membrane excitability	Interaction with the cellular environment	Perception and response to stimuli
332.29	0.371941	-0.472222	0	01.02.02.06	assimilation of ammonia
334.091	0.448224	-0.472222	0	34.01.07	cholesterol homeostasis
334.191	0.384944	-0.555556	0	20.01.01.01	cation transport (H+, Na+, K+, Ca2+ , NH4+, etc.)
335.267	0.416851	-0.333333	0	34.01	homeostasis	Interaction with the cellular environment	Perception and response to stimuli
335.493	0.38511	-0.25	0	42.10.05	nuclear membrane
335.649	0.373978	-0.305556	0.0138889	10.01.09.05	DNA conformation modification (e.g. chromatin)
336.842	0.434164	-0.416667	0	18.02.10	regulation of channel activity
337.855	0.448532	-0.555556	0	16.17.03	potassium binding
338.137	0.442578	-0.555556	0	16.02	peptide binding	Protein with binding function or cofactor requirement (structural or catalytic)	Information pathways
338.838	0.343679	-0.416667	0.0277778	01.06.02.02	glycolipid metabolism
339.671	0.421263	-0.5	0	34.01.03.03	homeostasis of phosphate
340.45	0.402386	-0.333333	0	01.01.05.03	metabolism of urea (urea cycle)
341.264	0.451292	-0.888889	0	42.03	cytoplasm	Biogenesis of cellular components	Developmental processes
341.505	0.371896	-0.388889	0	01.01.03.03	metabolism of proline
342.346	0.357017	-0.361111	0	14.07.02.02	N-directed glycosylation, deglycosylation
342.969	0.379742	-0.513889	0.0277778	20.01.03.01	sugar transport
345.238	0.421614	-0.5	0	02.16.05	butyrate and butanol-acetoine fermentation
345.652	0.413604	-0.416667	0	40.10.02.02.05	repression of survival gene products
346.034	0.432246	-0.541667	0	10.01.11	regulation of DNA processing
346.576	0.425492	-0.527778	0	40.10.02.02.03	disassembly of cell structures
347.449	0.420395	-0.5	0	02.16.11	propionate fermentation
348.238	0.308378	-0.527778	0.0694444	01.02.02	nitrogen metabolism
350.434	0.382061	-0.416667	0.0138889	40.10.02.02	apoptotic program
351.268	0.363394	-0.527778	0	30.01.05	enzyme mediated signal transduction
351.735	0.414446	-0.611111	0	30.01.09.11	polyphosphoinositol mediated signal transduction
353.131	0.374993	-0.472222	0.0138889	34.07.01	cell-cell adhesion
353.606	0.380829	-0.555556	0	34.11.03.11	pH response
353.804	0.404222	-0.5	0	01.01.11.02.01	biosynthesis of isoleucine
354.724	0.396396	-0.5	0	01.20.01.01	metabolism of secondary monosaccharides
356.778	0.399865	-0.583333	0	10.03.02.01	meiosis I
356.84	0.36124	-0.652778	0.0416667	34.03.01	synaptic transmission
357.164	0.385861	-0.527778	0	02.11.07	regulation of electron transport and membrane-associated energy conservation
357.591	0.363751	-0.444444	0.0416667	01.05.09	aminosaccharide metabolism
357.662	0.300628	-0.277778	0.125	20.09.13	vacuolar/lysosomal transport
359.932	0.405216	-0.527778	0	10.01.09.01	DNA methylation
360.857	0.282822	-0.472222	0.138889	01.06	lipid, fatty acid and isoprenoid metabolism	Metabolism	Metabolism
361.216	0.369906	-0.5	0	10.01.02	DNA topology
362.172	0.375984	-0.416667	0	10.03.04.03	chromosome condensation
363.342	0.37329	-0.611111	0.0138889	01.07	metabolism of vitamins, cofactors, and prosthetic groups	Metabolism	Metabolism
364.228	0.400461	-0.402778	0	01.05.08.07	C-4 compound catabolism
364.574	0.411545	-0.916667	0	16.11	amino acid/amino acid derivatives binding	Protein with binding function or cofactor requirement (structural or catalytic)	Information pathways
364.813	0.391361	-0.583333	0	01.01.09.06.01	biosynthesis of tryptophan
369.747	0.318286	-0.444444	0.0416667	20.03.02.02	symporter
370.023	0.367514	-0.611111	0	01.25.03	extracellular protein degradation
370.214	0.372679	-0.638889	0	43.01.03	fungal and other eukaryotic cell type differentiation
370.314	0.358011	-0.833333	0	01.05.10.07	aliphatic hydrocarbon catabolism
371.519	0.385016	-0.694444	0	11.04.03.03	5^-end processing
371.829	0.308459	-0.444444	0.0555556	18.02.01.01	enzyme activator
372.005	0.363954	-0.416667	0.0138889	34.07.02	cell-matrix adhesion
372.334	0.350952	-0.611111	0	16.03.01	DNA binding
372.392	0.396578	-0.777778	0	32.01.04	pH stress response
372.577	0.311196	-0.5	0.0555556	02.11	electron transport and membrane-associated energy conservation	Energy	Metabolism
373.716	0.354671	-0.527778	0.0138889	01.01.09.06	metabolism of tryptophan
373.914	0.301582	-0.527778	0.0694444	01.01.09.02.01	biosynthesis of serine
374.5	0.368514	-0.611111	0	01.01.11.02	metabolism of isoleucine
374.644	0.37002	-0.666667	0	18.02.01.01.03	protease activator
375.069	0.353065	-0.722222	0	20.01	transported compounds (substrates)	Cellular transport, transport facilitation and transport routes	Transport
375.682	0.328829	-0.611111	0.0138889	32.01.09	DNA damage response
377.038	0.334643	-0.722222	0	10.01.05.03.01	meiotic recombination
378.14	0.375821	-0.527778	0	42.04.05	microtubule cytoskeleton
378.511	0.258737	-0.5	0.125	20.09.14	cytoskeleton-dependent transport
379.154	0.316523	-0.583333	0.0416667	20.09.16.09	vesicular cellular export
379.947	0.363247	-0.722222	0	01.01.03.02.02	degradation of glutamate
380.005	0.344069	-0.666667	0.0138889	16.17	metal binding	Protein with binding function or cofactor requirement (structural or catalytic)	Information pathways
381.214	0.354273	-0.611111	0	14.13.04.01	lysosomal protein degradation
382.485	0.375271	-0.75	0	01.07.07	regulation of the metabolism of vitamins, cofactors, and prosthetic groups
383.183	0.370436	-0.569444	0	01.05.08	C-4 compound metabolism
383.665	0.326663	-0.583333	0.0277778	34.07	cell adhesion	Interaction with the cellular environment	Perception and response to stimuli
384.042	0.33192	-0.527778	0.0416667	01.02	nitrogen, sulfur and selenium metabolism	Metabolism	Metabolism
391.46	0.344498	-0.75	0	01.05.11	aromate metabolism
391.684	0.276374	-0.583333	0.125	18.02.09	regulator of transcription factor
394.493	0.362732	-0.861111	0	43.01.03.07	development of conidia
395.101	0.371806	-0.861111	0	01.01.06.02.01	biosynthesis of asparagine
395.764	0.287815	-0.638889	0.0694444	01.05.13	transfer of activated C-1 groups
398.176	0.323819	-0.638889	0.0138889	10.01.05.01	DNA repair
398.496	0.359696	-0.833333	0	01.01.06.02	metabolism of asparagine
405.49	0.252954	-0.527778	0.0972222	01.01.09.04.02	degradation of phenylalanine
405.629	0.32327	-0.791667	0.0138889	01.01.03.03.02	degradation of proline
405.999	0.296989	-0.722222	0.0138889	20.09.16.09.03	exocytosis
407.274	0.330815	-0.805556	0	01.20.01.07	metabolism of glycosides
407.63	0.332361	-0.888889	0	01.01.11.02.02	degradation of isoleucine
408.34	0.353755	-0.833333	0	01.01.06.02.02	degradation of asparagine
409.572	0.336888	-0.75	0	30.01.09.09	fatty acid derivatives mediated signal transduction
410.941	0.266972	-0.611111	0.0972222	10.03.01	mitotic cell cycle and cell cycle control
414.453	0.343292	-0.861111	0	16.06	motor protein binding	Protein with binding function or cofactor requirement (structural or catalytic)	Information pathways
415.37	0.343449	-0.972222	0	20.03.09	phosphotransferase system
418.266	0.243555	-0.694444	0.194444	11.04.03.01.10	regulation of splicing
418.826	0.290964	-0.819444	0.0416667	40.01.03.03	guidance of longitudinal cell extension (e.g. pollen tube guidance, axonal pathfinding)
419.037	0.259277	-0.611111	0.0694444	14.13.04.02	vacuolar protein degradation
420.167	0.329493	-0.777778	0	30.05.02.16	hedgehog-dependent signalling pathway
420.319	0.328702	-0.888889	0	40.01.05.01	interpretation of external signals that control cell growth
420.529	0.331893	-1	0	01.05.07.07	C-3 compound catabolism
423.088	0.321144	-0.944444	0	42.08	Golgi	Biogenesis of cellular components	Developmental processes
423.739	0.2737	-0.777778	0.0833333	02.11.05	accessory proteins of electron transport and membrane-associated energy conservation
424.795	0.296457	-0.805556	0.0416667	40.01.03	directional cell growth (morphogenesis)
424.812	0.310466	-0.833333	0	01.05.11.04	aromate anabolism
424.973	0.253901	-0.75	0.125	01.05.13.01	S-adenosyl-methionine - homocysteine cycle
427.853	0.32854	-0.944444	0	40.10.02.02.01	apoptotic mitochondrial changes
427.855	0.284462	-0.861111	0.0833333	01.05.10	aliphatic hydrocarbon metabolism
428.04	0.31092	-0.75	0	01.02.02.09.05	cyanate catabolism
428.636	0.261383	-0.722222	0.0277778	01.20.15.01	metabolism of naphthoquinone, anthraquinone
429.645	0.303222	-0.777778	0	34.01.03.01	homeostasis of sulfate
429.804	0.317856	-1	0	01.06.06.13	tetraterpenes (carotinoids) metabolism
430.702	0.275874	-0.777778	0.0277778	01.06.06.05	sesquiterpenes metabolism
431.543	0.301049	-0.861111	0	40.01.05	growth regulators / regulation of cell size
432.399	0.240613	-0.638889	0.125	20.01.10	protein transport
433.199	0.286557	-0.805556	0.0277778	01.25.01	extracellular polysaccharide degradation
433.566	0.28758	-0.833333	0.0277778	10.01.05	DNA recombination and DNA repair
434	0.308448	-0.916667	0	01.06.06.07	diterpenes metabolism
435.525	0.254907	-0.722222	0.0138889	10.03.01.01.11	M phase
438.257	0.251877	-0.861111	0.0972222	32.10.07	degradation / modification of foreign (exogenous) polysaccharides
440.174	0.23517	-0.583333	0.125	18.02.01.01.01	GTPase activator (GAP)
441.531	0.253094	-0.861111	0.0694444	11.06	RNA modification	Transcription	Information pathways
443.538	0.205662	-0.638889	0.194444	14.13.04	lysosomal and vacuolar protein degradation
444.633	0.270141	-0.916667	0.0555556	01.02.07.03	regulation of sulphur metabolism
445.844	0.305989	-0.972222	0	01.01.09.03.02	degradation of cysteine
446.305	0.286762	-0.916667	0	18.02.03	guanyl-nucleotide exchange factor (GEF)
446.964	0.274023	-0.888889	0	02.45.11	conversion to kinetic energy (e.g. movement)
447.343	0.118546	-0.75	0.402778	32.05	disease, virulence and defense	Cell rescue, defense and virulence	Developmental processes
448.115	0.27366	-0.888889	0	20.01.27	drug/toxin transport
448.172	0.302054	-1	0	47.01	fungal organ	Organ differentiation	Developmental processes
451.012	0.292249	-1	0	01.06.06.09	triterpenes metabolism
452.094	0.225154	-0.75	0.125	20.09.14.01	tubulin dependent transport
454.835	0.214213	-0.833333	0.111111	34.11.01.03	visual transduction
456.292	0.242051	-0.916667	0.111111	30.01.09	second messenger mediated signal transduction
458.183	0.20498	-0.861111	0.180556	14.13	protein/peptide degradation	Protein fate (folding, modification and destination)	Information pathways
458.651	0.273517	-0.944444	0.0138889	40.10.02.04	regulation of apoptosis
459.26	0.239732	-0.916667	0.0416667	16.05	polysaccharide binding	Protein with binding function or cofactor requirement (structural or catalytic)	Information pathways
460.617	0.248608	-0.944444	0.0555556	32.10.03	degradation / modification of foreign (exogenous) polynucleotides
460.791	0.283656	-0.972222	0.0138889	30.05.02.30	ion channel mediated signalling pathway
462.038	0.249562	-0.833333	0.0416667	34.01.03	homeostasis of anions
463.124	0.28195	-1	0	47.01.01	hyphe
464.222	0.232686	-0.861111	0.0277778	01.01.09.07.01	biosynthesis of histidine
464.771	0.134708	-0.75	0.236111	34.05.01	cell migration
466.322	0.25479	-0.944444	0	34.01.03.05	homeostasis of chloride
466.793	0.263074	-0.972222	0	01.07.03	catabolism of vitamins, cofactors, and prosthetic groups
468.268	0.191682	-0.75	0.166667	16.19.05	GTP binding
468.391	0.23223	-0.861111	0.0416667	01.01.09.07	metabolism of histidine
468.927	0.283139	-1	0	42.05	centrosome	Biogenesis of cellular components	Developmental processes
471.329	0.207376	-0.888889	0.208333	30.01.05.01.04	NIK-I-kappaB/NF-kappaB cascade
472.395	0.187863	-0.888889	0.166667	43.01	fungal/microorganismic cell type differentiation	Cell type differentiation	Developmental processes
472.51	0.153491	-0.861111	0.319444	20.03.02.03.01	proton driven antiporter
472.874	0.222863	-0.861111	0.0555556	01.20.19.01	metabolism of porphyrins
473.519	0.25383	-0.888889	0	01.02.02.09.01	urea catabolism (not urea cycle)
473.798	0.24319	-0.944444	0.0277778	01.25.09	extracellular lignin degradation
474.275	0.255284	-1	0	30.01.05.01.01	JAK-STAT cascade
474.451	0.241268	-0.944444	0.0416667	30.01.05.01.03	MAPKKK cascade
475.683	0.209655	-0.944444	0.152778	01.20.15.03	metabolism of ubiquinone
476.171	0.244248	-0.944444	0	32.01.03	osmotic and salt stress response
476.488	0.250018	-0.972222	0.0277778	20.03.01.01	ion channels
476.68	0.261172	-1	0	16.17.05	sodium binding
477.104	0.215566	-0.888889	0.0555556	20.01.23	allantoin and allantoate transport
480.662	0.238849	-1	0.0277778	01.25.11	extracellular aminosaccharide degradation
480.679	0.160037	-0.805556	0.25	01.01	amino acid metabolism	Metabolism	Metabolism
482.023	0.176981	-0.805556	0.166667	32.07.09	detoxification by degradation
484.12	0.246505	-1	0	01.05.07	C-3 compound metabolism
484.586	0.234905	-1	0.0833333	01.03.04.03	pyrimidine nucleotide/nucleoside/nucleobase anabolism
485.139	0.211142	-0.833333	0.0694444	01.02.02.09	catabolism of nitrogenous compounds
487.15	0.193472	-0.888889	0.152778	10.03.05.01	spindle pole body/centrosome and microtubule cycle
487.216	0.163165	-0.833333	0.263889	20.03	transport facilities	Cellular transport, transport facilitation and transport routes	Transport
487.521	0.134008	-0.75	0.458333	20.09.18	cellular import
488.777	0.220835	-0.972222	0.0972222	11.04.03.05	3^-end processing
491.403	0.188651	-0.916667	0.152778	32.10.09	degradation / modification of foreign (exogenous) ester compounds
491.496	0.218076	-0.916667	0.0416667	01.06.02.03	sphingolipid metabolism
491.568	0.24152	-1	0.0138889	20.01.26	neurotransmitter transport
491.6	0.204471	-0.972222	0.180556	18.02	regulation of protein activity	Protein activity regulation	Information pathways
491.922	0.200413	-0.916667	0.152778	10.01	DNA processing	Cell cycle and DNA processing	Information pathways
492.085	0.220859	-1	0.0694444	01.25.07	extracellular ester compound degradation
492.462	0.195551	-1	0.194444	16.17.07	magnesium binding
493.294	0.180258	-0.833333	0.194444	16.09	lipid binding	Protein with binding function or cofactor requirement (structural or catalytic)	Information pathways
493.832	0.234304	-1	0.0138889	01.20.19.05	metabolism of cobalamins
495.052	0.219677	-1	0.0277778	14.13.01	cytoplasmic and nuclear protein degradation
495.924	0.215833	-1	0.0694444	30.01.09.08	hormone mediated signal transduction
496.83	0.168707	-0.916667	0.180556	10.03.01.03	cell cycle checkpoints (checkpoints of morphogenesis, DNA-damage,-replication, mitotic phase and spindle)
499.949	0.170741	-0.944444	0.222222	41.01	fungal/microorganismic development	Development (systemic)	Developmental processes
502.214	0.0862944	-0.861111	0.486111	34.11.01	photoperception and response
511.712	0.18677	-1	0.125	30.01.05.01.02	JNK cascade
511.943	0.173404	-1	0.166667	34.05.07	ciliary/flagellar motility
512.256	0.14669	-0.944444	0.347222	01.20.15	metabolism of derivatives of dehydroquinic acid, shikimic acid and chorismic acid
512.462	0.202699	-1	0.0416667	11.04.03.11	control of mRNA stability
512.68	0.212743	-1	0.0138889	01.20.27	metabolism of secondary products derived from L-aspartic acid and L-threonine
513.512	0.156739	-0.944444	0.236111	01.25	extracellular metabolism	Metabolism	Metabolism
513.523	0.122565	-0.833333	0.444444	01.06.02	membrane lipid metabolism
514.955	0.207178	-1	0.0138889	01.20.19.03	metabolism of open-chain tetrapyrrols
516.738	0.181853	-1	0.152778	30.05.02.26	integrin receptor signalling pathway
516.79	0.130738	-1	0.347222	01.02.07	regulation of nitrogen, sulfur and selenium metabolism
517.092	0.117467	-0.916667	0.361111	32.1	degradation / modification of foreign (exogenous) compounds	Cell rescue, defense and virulence	Perception and response to stimuli
518.193	0.176247	-1	0.152778	30.01.05.01.05	tyrosine kinase
518.522	0.203979	-1	0.0138889	01.20.25	metabolism of secondary products derived from L-valin, L-leucin and L-isoleucin
521.444	0.129985	-0.972222	0.263889	42.25	vacuole or lysosome	Biogenesis of cellular components	Developmental processes
521.471	0.145146	-0.972222	0.263889	20.01.25	vitamine/cofactor transport
524.452	0.172754	-0.972222	0.0833333	41.01.03.03	mycelium development (hyphae, vegetative thallus)
524.639	0.175576	-1	0.152778	20.03.02.03.02	sodium driven antiporter
525.605	0.165099	-0.972222	0.166667	01.01.13	regulation of amino acid metabolism
526.439	0.190194	-1	0.0416667	01.01.09.03.01	biosynthesis of cysteine
528.289	0.189683	-1	0.0138889	01.20.23	metabolism of secondary products derived from L-methionine
529.529	0.139718	-0.972222	0.263889	16.21.05	FAD/FMN binding
532.783	0.183577	-1	0.0138889	01.20.07	metabolism of propionic acid derivatives
535.498	0.152229	-1	0.180556	01.01.09	metabolism of the cysteine - aromatic group
535.843	0.181541	-1	0	18.02.07	regulator of receptor activity
535.965	0.167017	-1	0.125	30.05.02.20	Wnt signalling pathway
537.75	0.126631	-1	0.347222	01.06.06	isoprenoid metabolism
538.5	0.112729	-0.944444	0.458333	01.01.09.04	metabolism of phenylalanine
538.94	0.171157	-1	0.0555556	01.01.09.03	metabolism of cysteine
541.569	0.154357	-1	0.180556	01.20.17.01	metabolism of nonprotein amino acids
542.548	0.160087	-1	0.111111	01.20.31	metabolism of secondary products derived from L-lysine, L-arginine and L-histidine
542.797	0.145989	-1	0.305556	01.20.17.03	metabolism of amines
543.831	0.172517	-1	0.0138889	30.05.02.24.02	acetyl choline receptor signalling pathway
544.772	0.103261	-1	0.361111	01.05.03.03.04	chitin anabolism
545.546	0.122936	-0.972222	0.416667	01.01.09.04.01	biosynthesis of phenylalanine
550.113	0.15339	-1	0.138889	01.20.21	metabolism of sulfuric acid and L-cysteine derivatives
553.377	0.118405	-1	0.305556	32.07.03	detoxification by modification
554.116	0.151887	-1	0.111111	01.20.38	metabolism of toxins/drugs
554.225	0.155158	-1	0.0694444	01.20.13	metabolism of derivatives of homoisopentenyl pyrophosphate
554.564	0.139867	-1	0.208333	01.20.05.09	metabolism of eicosanoids
559.023	0.104171	-1	0.444444	01.06.06.11	tetracyclic and pentacyclic triterpenes (cholesterin, steroids and hopanoids) metabolism
559.534	0.131249	-1	0.291667	20.03.01.05	nuclear pore forming protein
560.615	0.0908336	-0.972222	0.513889	11.02.03.04.03	transcription repression
560.653	0.124585	-1	0.25	20.03.25	ABC transporters
561.156	0.0918142	-0.944444	0.527778	30.05.02.14	Notch-receptor signalling pathway
561.356	0.116565	-1	0.402778	01.20.19	metabolism of secondary products derived from glycine, L-serine and L-alanine
563.101	0.0785751	-1	0.527778	01.05.03.03.07	chitin catabolism
565.582	0.119036	-1	0.347222	16.17.09	heavy metal binding (Cu, Fe, Zn)
567.539	0.129705	-1	0.180556	01.20.17.07	metabolism of glycosinolates and derivatives
569.799	0.091638	-1	0.486111	01.20.35.01.01	metabolism of melanins
570.774	0.0648592	-1	0.611111	01.02.07.01	regulation of nitrogen metabolism
572.79	0.0742117	-0.972222	0.666667	41.01.03	tissue pattern formation
573.241	0.114792	-1	0.375	01.20.33	metabolism of secondary products derived from L-tryptophan
574.169	0.115752	-1	0.402778	01.20.29	metabolism of secondary products derived from L-glutamic acid, L-proline and L-ornithine
574.376	0.106236	-1	0.430556	20.03.02	carrier (electrochemical potential-driven transport)
574.919	0.0714898	-0.972222	0.694444	41.01.03.01	fruit body development (sexually or asexually derived spores)
575.339	0.100483	-1	0.472222	20.03.01	channel / pore class transport
576.122	0.092062	-1	0.569444	01.06.02.01	phospholipid metabolism
577.389	0.0957315	-1	0.597222	01.20.36	non-ribosomal peptide synthesis
578.372	0	-1	0.541667	11.04.03	mRNA processing (splicing, 5^-, 3^-end processing)
579.06	0.0984117	-1	0.555556	11.02.03.04.07	posttranscriptional control
580.735	0.0714142	-0.972222	0.638889	11.06.02	tRNA modification
581.051	0.0985461	-1	0.416667	32.07.01	detoxification involving cytochrome P450
581.085	0.101529	-1	0.416667	11.02.03.04.05	enhancer/silencer interaction
581.36	0.108189	-1	0.333333	30.05.02.24	G-protein coupled receptor signalling pathway
582.456	0	-1	0.583333	11.04.03.01	splicing
582.793	0	-1	0.736111	34.05	cell motility	Interaction with the cellular environment	Perception and response to stimuli
585.907	0	-0.944444	0.777778	10.03.03	cytokinesis (cell division) /septum formation and hydrolysis
588.261	0.0517057	-1	0.666667	20.03.02.03	antiporter
588.341	0.0445848	-1	0.666667	01.05.03.03	chitin metabolism
588.385	0.0415272	-1	0.694444	30.01.05.01	protein kinase
588.82	0.064026	-1	0.694444	30.05.02	non-enzymatic receptor mediated signalling
591.604	0.0418045	-1	0.708333	30.01.05.01.06	serine/threonine kinase
591.63	0.0520704	-1	0.666667	34.05.02	motor activity
593.614	0.0532634	-1	0.722222	10.01.03.05	extension/ polymerization activity
601.898	0	-1	0.722222	01.20.35.01	metabolism of phenylpropanoids
602.386	0.0461566	-1	0.763889	01.05.03	polysaccharide metabolism
605.03	0.0551075	-1	0.777778	01.20.05.03	metabolism of alkanes, alkenes, alkanals, alkanols
612.714	0	-1	0.847222	20.09.18.07	non-vesicular cellular import
612.728	0.0314026	-1	0.861111	10.01.03.03	ori recognition and priming complex formation
615.362	0	-1	0.875	32.07	detoxification	Cell rescue, defense and virulence	Perception and response to stimuli
616.592	0	-1	0.861111	10.01.03	DNA synthesis and replication
616.621	0	-1	0.833333	01.05	C-compound and carbohydrate metabolism	Metabolism	Metabolism
616.999	0.0245025	-1	0.847222	01.20.35	metabolism of secondary products derived from L-phenylalanine and L-tyrosine
619.087	0.0284837	-1	0.930556	01.20.17.09	metabolism of alkaloids
624.505	0.0180662	-1	0.972222	01.20.17	metabolism of secondary products derived from primary amino acids
624.971	0	-1	0.972222	11.02.03.04	transcriptional control
625.225	0	-1	0.944444	11.02.03.04.01	transcription activation
626.983	0	-1	0.944444	32.07.05	detoxification by export
630.878	0	-1	0.972222	01.20.05.11	metabolism of polyketides
634.994	0	-1	0.986111	01.20.05	metabolism of acetic acid derivatives
639.218	0	-1	1	01.20	secondary metabolism	Metabolism	Metabolism

## Sheet: Table S3
primer name	5'-3' sequence	nt	GC [%]	Tm [°C]	amplicon
Primers for splitmarker cassette
P1 Promoter-sfp2-forward	CCCTGGCCTTTTGCTCTTCACTAC	24	54	65	fragment size (1571bp)	Fused fragments using overplap extension PCR result in a a 3017bp long promoter split marker cassette and a 3253 overlapping terminator split marker cassette
P1 Promoter-sfp2-reverse	TGAGTTGAGCGCTAACTGAGGGCAGGCGGCAATACACCGAATGAATGAAGGA	25	44	66
P2 Promoter-hyg-forward	TCCTTCATTCATTCGGTGTATTGCCGCCTGCCCTCAGTTAGCGCTCAACTCA	27	59	71	fragment size (1446bp)
P2Hyg-reverse	TCCGGATGCCTCCGCTCGAAGTA	23	61	69
P3Hyg-forward	CACGTTGCAAGACCTGCCTGAA	22	55	68	fragment size (1722)
P3Terminator-hyg-reverse	GGTTCATTCCCGGTGGCAAGTCTCCATATTCGACAAGACTATCACCGGGCTATT	30	43	65.5
P4Terminator-sfp2-forward	AATAGCCCGGTGATAGTCTTGTCGAATATGGAGACTTGCCACCGGGAATGAACC	24	58	67.1	fragment size (1531bp)
P4 Terminator sfp2-reverse	ACGACCGCCCAATCTCCTACAG	22	59	65
P5 Knockout forward	AGCTAGGGCACAACACAAGAC	21	52	62	used in oder to determine homologues integration also in combination with P3 Hyg forward or P2 Hyg reverse (long 6040bp, short 3017bp/3253)
P5 Knockout reverse	AGTACGATGCCACCAAAGTC	20	50	60
PCR-Primers to create overexpression vector (hph_ptef1::sfp2-Tgpdh)
ClaI-fw	TTCGCTATCGATATGGGCAAAGCAGGCCGCGT	26	57	72
Rv-HindIII	TTCGGCAAGCTTGGGAGCGAATCATGGATGTG	24	54	68
De novo assembly of mEGFP knock-in vectors targeted to gpr1 and sfp2 loci
ampR-IF-F	TTAATTAATCTAGAAAGGGCCTCGTGATACGC	18	61	65.6	ORI-ampR fragment (1953bp)
ORI-IF-R	TTAATTAAGCTAGCAAGGCGGTAATACGGTTATCCAC	23	48	65.8
gpr1-IF-F	GCTAGCTTAATTAAATCTATTTGCTATGCTGCTACGGC	24	46	66.3	C-terminal gpr1 fragment (1029bp)
gpr1-IF-R	TCCGCCGCCTCCGCCGACTGCCTGCTCTGGAATTTC	21	52	65.4
sfp2-IF-F	GCTAGCTTAATTAACCTCATATTTGCGGGCATTG	20	50	67.5	C-terminal sfp2 fragment (1029bp)
sfp2-IF-R	TCCGCCGCCTCCGCCGCCTTGATGGCGATAGGGTT	20	55	67.4
mEGFP-IF-F	GGCGGAGGCGGCGGAATGGTGAGCAAGGGCGA	17	59	66.2	megfp fragment (750bp) including a 5xGlycine linker in the overhang
mEGFP-IF-R	TTGATCGATGAATTCTTACTTGTACAGCTCGTCCATGC	23	48	65.5
PtrpC-IF-F	GAATTCATCGATCAACTGATATTGAAGGAGCA	20	40	58.4	PtrpC-nat1 fragment (975bp)
nat1-IF-R	TTATAAGCGGCCGCCGCAGAATGTGCTCTAGA	18	50	58.3
Tgpr1-IF-F	GCGGCCGCTTATAAAACAGCAATGATTATGTCGGTTAGG	25	40	65.9	Tgpr1 fragment (1028bp)
Tgpr1-IF-R	TCTAGATTAATTAACTCATGCTTGGGGAATTAGCC	21	52	66.9
Tsfp2-IF-F	GCGGCCGCTTATAACGGCCGTAATCTTTGTGTTG	20	50	65.6	Tsfp2 fragment (1028bp)
Tsfp2-IF-R	TCTAGATTAATTAAGGATCAGTTGGCTTCCTCAAC	21	52	65.2
Replacement of 1kb C-terminal gpr1 and sfp2 fragments by their full ORFs
gpr1-ORF-IF-F	GCTAGCTTAATTAAATGGCCGGAGGACTCTCA	18	61	66	gpr1 ORF fragment (1443bp); together with gpr1-IF-R
sfp2-ORF-IF-F	GCTAGCTTAATTAAATGGGCAAAGCAGGCC	16	62	65.5	sfp2 ORF fragment (1068bp); together with sfp2-IF-R
Insertion of Ppki promoter in front of gpr1 and sfp2 ORFs, respectively
Ppki-IF-F	CGCCTTGCTAGCTTAATTAAATAACGGTGAGACTAGCGGCC	21	57	66.6	Ppki promoter fragment (768bp)
Ppki-IF-sfp2-R	ACGCGGCCTGCTTTGCCCATGGTTAAGAGGTTCTTCCGGCTTC	23	52	67
Ppki-IF-gpr1-R	TCTGAGAGTCCTCCGGCCATGGTTAAGAGGTTCTTCCGGCTTC	23	52	67
	(red letters indicate 14-20bp overhangs homologous to the neighbouring fragments joined by recombination)
Verification of cloned plasmids by E. coli colony PCR
ampR-ver-F	GAGGCGGATAAAGTTGCAG	19	53	63	used in different combinations to result various diagnostic fragments and amplicons for sequencing
ampR-ver-R	TACTGTCATGCCATCCGTAAG	21	48	63
pUCORI-ver-F	CTATGAGAAAGCGCCACG	18	56	63
pUCORI-ver-R	CAGGATTAGCAGAGCGAGGTA	21	52	64
gpr1-ver-F	CGTCATCACCCCCTCATAGA	20	55	65
sfp2-ver-F	CCTCATCGCTGCAAACATC	19	53	63
GFP-ver-F	TACGGCGTGCAGTGCTTC	18	61	67
GFP-ver-R	AAGCACTGCACGCCGTA	17	58	65
nat-ver-F	GTCACCAACGTCAACGCA	19	57	64
nat-ver-R	ATTCGTCGTCGGGGAAC	18	55	65.3
nat-ver-F(3)	CTCGACGACACGGCTTAC	17	58	64
nat-ver-R(3)	GCTCATGTAGAGCGCCTG	18	61	62
		18	61	62
DNA sequencing primer
pUCORI-seq-F	TATAGTCCTGTCGGGTTTCGC	21	52	65.3	stored at sequencing company
gpr1-seq-F	CTCCGTCCCGCTAGAGTTTA	20	55	64
sfp2-seq-F	TCCATGGTCAGCACATTCTTC	21	47.6	65.4
EGFP-seq-F	GAACTTCAAGATCCGCCACA	20	50	65.5
Tgpr1-seq-F	GCATTCTGTAATCCAGCGTG	20	50	63.7
Tsfp2-seq-F	GGCACATTTATCGCTTCCCT	20	50	65.3
Pgr1-seq-F	CAGAATGACCGAGCATGG	18	55	63
Psfp2-seq-F	TGCTAACGCGTTACTCCATA	19	45	61
Amplification of transformation cassettes
Ppki-amp-F	ATAACGGTGAGACTAGCGGCC	21	57	66.6
Tgpr1-amp-R	CTCATGCTTGGGGAATTAGCC	21	52	66.9	transformation cassette (4891bp); together with Ppki-amp-F
Tsfp2-amp-R	GGATCAGTTGGCTTCCTCAAC	21	52	65.2	transformation cassette (4571bp); together with Ppki-amp-F
PCR-genotyping of ectopic Ppki::gpr1-megfp::Tgpr1 and Ppki::sfp2-megfp::Tsfp2 T. atroviride transformants
gpr1-ver-F	CGTCATCACCCCCTCATAGA	20	55	65	used in different combinations to result various diagnostic fragments and amplicons for sequencing
sfp2-ver-F	CCTCATCGCTGCAAACATC	19	53	63
GFP-ver-R(2)	ACTCCAGCAGGACCATGTG	19	57	64
Pgpr1-ver-F	CGACACAGCTTTGCTGAACTC	24	50	65.4
3Tgpr1-ver-R	GCGACGGACTAGTAGCAGTGG	21	61	66.3
Psfp2-ver-F	GGCTTAGCCCATGATGACC	19	57.9	64.8
3Tsfp2-ver-R	CAGGTGGCGGCTTATAATTTC	21	47.6	64.6
PCR-genotyping of sfp2 gene rescue Ppki::sfp2-megfp::Tsfp2
pki-fw	CGGTGAGACTAGCGGCCGGTCC				used in different combinations to result various diagnostic fragments
nat-ver-R(3)	GCTCATGTAGAGCGCCTG	18	61	62
GFP-ver-R(2)	ACTCCAGCAGGACCATGTG	19	57	64
sfp2-ver-F	CCTCATCGCTGCAAACATC	19	53	63
PCR-genotyping of tef1-sfp2-overexpressing strain					used in different combinations to result various diagnostic fragments and amplicons for sequencing
tef1-fw	GAATGTACAGTACTATACTA	20	30	55
sfp2-rv	GAAGAATGTGCTGACCATGGA	21	47	59
Hyg vector fw (long)	GGATCCGAGAGCTACCTTAC	20	55	58

## Sheet: Table S4
Gene	Tm [°C]	Primers (5‘→ 3‘)		PE
		fw	rev
sar1	60	CTCGACAATGCCGGAAAGACC	TTGCCAAGGATGACAAAGGGG	1
tef1	58.5	TACTATGTCACCGTCATTG	CAGCGATAATCAGGATA	1
actin	60	GCACGGAATCGCTCGTTGC	TTCTCCACCACCGCCAAGC	1
ech42	60	CGCAACTTCCAGCCTCAGAACC	TCAATACCATCGAAACCCCAGTCC	1
chs1	57	ACTCGGACCTCAATGGAA	GGCGGCTATGAAGTAACG	0.9
chs2	57	TCCGACCATTCATTCTTC	CCAGACTTGTAATCAGGAT	1
tac2	55	GCCCTCGTGCTCCATCAG	GGTCTCGTAGTTGCCGGG	1
tac6	55	CGGGACTTATGGTTTGGGCGG	CGAACGGTCCAGATGCGGG	1
hsp70	58	GGTGCTACAGTCAAGTAA	CCATAGGGAAAGAAACAAAG	1
tef2	58	AAGAAGTGGACCAAGAAC	TCATAACAGCAGAGAAGAT	1
gh3	58	TATGAGAGCATCCTATCC	AACACTAATGTAGCCTTC	1
coA	60	ATGTCGTTATTGCTTCTT	CATTAAATGTGGAGGGTTA	1
sur4	55.7	TACACTTACTACACTCTG	AATGTATGTGATGAAGGA	0.96

## Sheet: Table S5
Gene	Gene name	Protein ID	Microarray data [log 2 (ratio)]		qPCR verification
					Relative expression
			WT	gpr1-si	WT	gpr1-si
Putative protein of HSP70 family	hsp70	284614	-2.08	3.78	0.085	1.853
Transcription elongation factor 2	tef2	301275	-4.02	1.35	0.026	1.363
GH3 with Fibronectin type III-like domain	gh3	302027	-3.63	0.98	0.003	14.806
3-hydroxyacyl-CoA dehydrogenase	coA	80898	3.23	6e-05	2.58	0.239
Putative SUR4 fatty acid elongase	sur4	301574	1.89	0.08	4.448	0.127
